# Supplementary material for: Drug effects on metabolic profiles of Schistosoma mansoni adult male parasites detected by 1H-NMR spectroscopy
Source: PLoS Negl Trop Dis. 2020 Oct 12;14(10):e0008767. doi: 10.1371/journal.pntd.0008767 (PMC7580944; doi:10.1371/journal.pntd.0008767)
Supplement: S2 Table — (XLSX) [file pntd.0008767.s005.xlsx]

## Sheet: allexp
Supplementary S2 Table -
EXP	SAMPLE	CONDITION	Acetate	Adenosine	ADP	Alanine	AMP	Asparagine	Aspartate	ATP	Betaine	Choline	Formate	Glucose	Glucose-1-P	Glucose-6-P	Glutamate	Glutamine	GSH	Glycine	Guanosine	Histidine	Inosine	Isoleucine	Lactate	Leucine	Lysine	Methanol	Methionine	myo-Inositol	NAD+	Niacinamide	PC	Phenylalanine	Proline	Serine	3-GPC	Succinate	Taurine	Threonine	Tryptophan	Tyrosine	UDP-N-Ac-glucosamine	UMP	Valine
E1	E1_4	DMSO_6h			3.8323	484.254		26.5067	6.06781	5.00328	1127.12	11.8163	7.87751	93.8914	10.3259	29.1681	82.0751	192.254	42.3682	27.3584	5.21619	6.06781	3.30004	23.9519	417.508	29.1681	25.2293		7.13234	376.311	5.10973	20.9712	11.284	11.9227	172.773	84.5235	109.221	5.10973	40.8779	72.4943		12.0292	6.17426	5.642	34.3842
E1	E1_5	DMSO_6h	10.3424	22.9009		517.764	51.8041	28.7185		5.81758	1253.09	13.3897		97.606		30.3807	92.4348	195.858	33.0586	32.1352	5.07884	6.64866	3.13964	23.9167		28.5338	27.7951	31.7658		449.708	5.35586	24.1937	12.2816	11.8198	172.958	90.4956	121.43	5.26352	49.2186	71.4731		14.1284	7.94145	4.98649	35.6442
E1	E1_6	DMSO_6h	10.3565	19.9732	3.69874	490.915	52.4296	28.5728	5.91798	5.36317	1271.44	11.9284	7.12007		11.0037	26.7234	89.2321	185.122	37.1723	29.22	5.64058	7.39748	3.42133	25.1514	375.699	29.8673	27.2782	33.8435	8.59957	409.635	4.53096	22.0075	10.9113	12.5757	158.214	83.2216	118.73	5.17823	48.7309	75.4543		13.9627	7.48995	4.62342	37.1723
E1	E1_13	DMSO_24h		25.0894	2.13114	521.646	64.128	25.6706	8.71831	3.87481	1099.96	14.3368	14.0462	153.249	10.3651	36.4232	103.167		35.6482		6.19969		3.00297	29.5454	346.408	29.5454	22.0864	37.9731	9.10579	399.396	2.71236	23.6363	12.4962	13.2712		98.8075	71.0058	6.00595	57.7346	66.1623		14.0462	7.36213	6.29656	39.8136
E1	E1_14	DMSO_24h	8.6839	19.3062	2.48112	504.907	63.4235	25.7416	6.28032		1132.16	12.328	10.5447	37.3718	9.14911	40.1631	109.479	130.336		34.1153	5.97018	4.65209	3.48907	25.1213	267.418	23.6481	19.1511	49.1571	8.76144	388.915	2.55865	25.4314	11.165	11.7078	149.255	87.4593	94.515	6.74553	53.9643	77.5349		12.6382	8.37377	5.89265	37.7595
E1	E1_15	DMSO_24h	9.59176	22.7433	2.57099	459.218		24.1277	7.61408	4.15313	931.587	11.3717	11.7672	62.0992		38.7626	92.0611	123.407	32.7306	32.5329	6.03193	4.44978	3.7576	26.5009	197.57	26.3032		66.2524	7.91073	351.533		22.9411	9.9873	11.4706	150.403	89.6879	86.5236	5.73528	51.5186	67.9334		15.2282	7.02077	5.73528	37.9715
E2	E2_1	DMSO_6h	13.4712	27.6561	1.60584	542.059	47.0153	27.7453		3.12246	983.129	12.6683	8.74289	326.52			87.2505	208.937	13.2928	37.2911	4.54987	6.33414		43.1792		43.09	50.8515	52.5466		276.115	3.56853	19.7161	11.0624	18.6456	185.385	100.722	120.884		41.1273	81.9869		17.4858	5.70964	4.7283	60.0405
E2	E2_2	DMSO_6h	11.8364	24.3006	1.7934	525.825	54.8781	26.901	7.53228	4.84218	1115.32	12.8228	10.4017	338.415	13.7195	21.3415	84.2898	217.45		35.061	3.94548	8.24964	2.33142	41.1585	235.653	41.6069	42.9519	55.5057	12.0158	306.313	3.67647	20.9828	11.2984	17.5753	186.872	99.8027	132.263	5.29053	50.3946	85.2762		17.5753	6.00789	4.93185	58.3752
E2	E2_3	DMSO_6h	10.0409	22.6887		571.368	49.4323	28.0953	6.95142	8.20654	1157.41	12.7443			13.7097	18.1509	84.8652	193.771	11.0064	31.7641	4.34464	7.62725	2.31714		248.803		35.0467	50.0116	10.6202	347.957		19.406	10.8133		186.047	108.133	131.787	5.02047	50.6874	79.5551		14.9649	7.24106		47.6945
E2	E2_7	DMSO_24h		13.0399	4.76727	572.073	23.6962		7.0107	8.13241	1267.11	12.3388	10.2356	50.477	7.85198		110.068	123.388		35.7546	3.92599	7.57155	2.10321		494.955		19.3495		8.55305	491.871			12.3388		123.248	82.586	87.3533	5.74877	49.9162	73.7525		12.6193	10.2356	3.64556
E2	E2_8	DMSO_24h	12.6996	12.6996		521.626	24.1058	15.169	6.93777		1191.65	12.1117			7.17295	20.6957	111.357	103.361	11.5238	29.6325	3.76286	7.05536	1.99902	30.5732	529.74	29.7501	16.9329	70.9064	9.05438	466.007	8.23125	25.9872	11.7589	11.9941	136.286	79.4904	101.832	5.87947	55.267	82.7829		13.6404	9.17197		44.4488
E2	E2_9	DMSO_24h	11.327		4.37633	563.346		12.7858	7.46551	9.35334	1235.5	11.6702	11.327	41.7897	7.12227	20.5945	134.98	111.897	10.9837	30.0337				29.7762		29.433		71.1369	8.32361	444.327	6.60741	21.9675	12.5283	11.756	148.28	91.3881	86.4969	5.32025	56.8065	72.6815		14.4162		3.77566	45.4795
E4	E4_1	DMSO_6h		26.52	2.04	431.12	77.2933	33.66	8.95333	4.08	1496	16.2067	31.96	45.7867	15.0733	73.1		109.253	0	22.1		6.23333		13.4867	192.44	19.8333	23.2333		6.57333	368.107	2.26667	30.7133	9.18	8.72667	145.52	93.2733	86.9267	5.1	58.0267	74.8		8.84	8.61333	7.82	26.4067
E4	E4_2	DMSO_6h	102.146	20.1042	3.85838	484.024	87.8289	40.7161	9.64595	5.5845	1592.8	17.2612	31.8824	27.6179	12.8951	45.0821	87.8289		0	20.8149	4.06145	6.90447	3.55377	14.8243		18.175	22.4395		5.5845	366.445	4.4676	31.0701		8.22444	163.27	104.785	81.2291	4.26453		75.2384		8.32598	11.0675	8.32598	30.7655
E4	E4_3	DMSO_6h	86.9818	13.9037	5.67273	470.058	71.4096	37.8182		8.23102	1522.18	15.1273		54.8364	10.7893	34.3701	86.6481	115.679	0	24.0257	3.78182	6.6738	3.3369		159.726	20.8	19.7989		6.89626	362.943	7.89733	26.8064	8.78717	9.89947	153.942	96.4364	79.0845	4.4492	50.2759	78.0834		8.78717	10.5668		36.261
E5	E5_5	DMSO_6h		9.80098	10.1708	571.878	45.1215	39.2964	3.32863	9.80098	1723.95	23.6703		12.3899	9.15374		83.5857	135.919	91.6299		2.6814	6.19496		18.215	250.202	17.7527	15.4412		7.02711	500.127	14.4241	29.0331	11.9276	6.84219	238.275	85.25	85.8972	3.51356	98.7495	93.2017		8.13666	12.1125	4.16079	38.6491
E5	E5_15	DMSO_6h	67.7593	12.2058	9.58212	517.206	40.0396	38.2144	3.19404	10.4947	1792.54	22.7005	42.207	26.1227	8.89768	25.8945		115.1	86.5813	30.1152	2.96589	7.64288	2.39553	17.225	240.123	16.9969	15.628		7.30066	465.988	13.4606	28.4041	10.0384	7.64288	186.167	90.0035	79.2806		80.1932	79.7369		7.64288	11.0651	4.33477	34.45
E5	E5_31	DMSO_6h	63.8505	11.156	10.9187	527.895	36.3165	34.5363	3.67912		1794.22	23.9736	46.4044	16.378	7.5956	24.8044	78.0923	95.0637	88.2989	26.7033	3.32308	8.07033	2.37363	16.2593	251.011	15.6659	15.4286		7.35824	493.714	16.378	25.3978	10.8	8.07033	212.321	98.0308	102.303	2.96703	82.1275	102.066		7.35824	13.1736	3.91648	33.4681
E5	E5_1	DMSO_24h	13.95	19.916	2.71981	527.819	72.4698	27.1104	7.19434	5.08868	1255.06	17.0208	11.4057	30.883	13.5113		52.3783	83.8755	73.084	25.4434	3.94811	4.03585	5.61509	21.7585	148.361	23.3377	21.2321		8.42264	458.069	2.71981	28.8651	8.33491	10.1774	145.554	72.9085	76.2425	2.80755	62.5557	76.4179		10.7915	7.19434	5.96604	39.9198
E5	E5_102	DMSO_24h	12.1953	22.448		630.163		30.5422	10.2527	6.69123	1537.69	16.2964		37.9889	13.1666	48.0258	51.2635	102.743	26.1174	30.866		4.10108	4.42485	23.3114		23.6352	18.6707		9.92892	481.013		28.1679	7.87838	9.71308	125.622	81.374	79.1076	2.37431	65.941	70.15		9.71308		6.69123	39.7157
E5	E5_13	DMSO_24h	16.0849	20.1314	2.63023	557.812	63.4291	24.4814	8.7	5.66512	1332.62	17.2988	12.2407	19.4233	13.657	49.9744		91.2488	56.0442	27.6174	4.35	4.75465	4.65349	21.6488	130.197	21.9523	21.4465		8.09302	485.581	2.52907	29.5395	8.19419	9.40814	157.106	85.9884	75.0628	3.03488	67.3744	77.4907		11.0267	7.68837	6.06977	38.8465
E3	E3_A1	DMSO_6h	46.792	26.3531	1.91343	465.92	65.1435	35.0505	9.30622	2.78317	1317.74	16.4381		33.311	10.6978	71.4926	80.9728	129.591	0	22.0044	4.6966	5.65331	6.43608	15.0465	156.031	21.7435	23.2221			322.674	2.43527	30.5279	8.00161	9.48017	186.211	92.7143	56.881	5.82726	54.0978	75.6674		10.5239	8.52345	6.61002	30.006
E3	E3_A2	DMSO_6h	97.4032		4.87016	460.156	66.854	32.025		8.70726	1563.47	15.3484	46.0452	19.9234	11.6589		89.5815	143.301	0	22.5798		6.05081	4.575	18.5952		21.6944			6.78871	360.54		28.7782	8.70726	7.82177	168.685	92.6806	72.6097	4.27984	52.8339	74.5282		10.3306	9.15	7.96935	34.829
E3	E3_A3	DMSO_6h	63.2304	30.0368	0.669611	393.062	71.1701	31.95	11.479	0.956587	1434.88	16.1663	38.6461	46.1075	13.3922	66.5784	72.5093	113.451	0	22.4798	4.59162		7.93967	20.2796	157.454		22.1928		5.45254	336.24	2.48713	28.028	7.46138	10.8094	157.263	91.641	62.2738	7.93967	51.847	71.9353		10.5225	8.13099	7.93967	32.9066
E3	E3_A7	DMSO_24h	52.1543	25.0725	4.63011	448.335	75.9164	35.5558	8.6487		1322.73	13.1914		23.5	13.5409	40.6227	59.7546	103.697	65.7825	27.1691	5.24164	7.60037	4.28067	24.5483	203.375	31.8866	23.5		8.91078	363.333	2.8829	25.3346	6.55204	11.619	160.394	97.0576	66.3067		54.6004	74.0818		13.6283	8.56134	4.54275	43.0688
E3	E3_A8	DMSO_24h	44.519	22.3029	7.46322	415.597	75.0661	31.9356	8.33103	8.24425	1355.01	13.4511	18.3977	22.8236		37.2293	73.8511	113.424	63.4374	26.7287	5.38046	8.67816		22.5632	236.914	25.5138	22.8236		7.55	366.132	3.47126	20.9144	7.02931	9.4592	154.037	87.3891	64.2184	3.2977	54.7592	77.6695		11.542	7.89713	5.46724	38.9649
E3	E3_A9	DMSO_24h	42.36		6.36	339.36	84.6	35.16	9.72	8.04	1362.12	14.28	19.08	26.52	14.04		66.24	92.64		25.2	6.48	8.88	4.44	19.44	182.4	28.56	25.68		10.08	374.04	3.12	20.4	6.96	11.76		87.96		3.24		66.6		12	8.16	5.16	34.92
E4	E4_10	GA0,25_6h	78.1029	20.4		330.334	74.7514	34.3886	16.4657	3.78857	1355	18.7971	37.1571	62.9486		50.7086	72.2743	110.306	0	22.44	4.22571	5.82857	4.37143		114.094	26.52	32.7857		8.59714	306.583	3.49714	26.8114	8.16	11.0743	146.88	83.64	72.5657	5.1	45.1714	65.5714		13.4057	8.01429	7.86857	34.3886
E4	E4_11	GA0,25_6h	71.1427	20.6698	2.88416	354.992	71.0225	32.3267	17.4252	3.12451	1248.72	18.9874	31.9661	57.0824	9.9744	57.0824	90.2503	115.967	0	20.069	3.00434	5.40781	5.76833	24.5154	110.439	29.5627	35.2108		8.77266	303.678		26.5583	8.89284	12.6182	159.35	83.5206	71.1427	4.92711	40.6186	69.941		14.6612	7.6911	9.01301	41.7002
E4	E4_12	GA0,25_6h			3.18161		74.0608	26.3367	18.2059	4.06539	1577.73				10.6054		85.55	93.1505	0	22.448	5.30269	6.71674	7.60052	24.0388	96.8624	34.2907	36.942		8.66105	359.699	3.35837	28.281	9.72159	12.7264		81.4846		5.12593		53.0269		16.6151	9.01457	9.54483	36.7653
E4	E4_13	GA1_6h	102.355	9.96524	9.62744	388.982		35.9762		13.6811	1525.7	26.3488		31.7537	8.61402	15.539		152.519		21.7884	2.02683	7.43171	1.18232	19.086	109.618	18.2415	31.4159		7.0939	396.245	18.2415	20.2683	11.6543	8.78293	227.005	77.864	97.7945	2.53354	55.4	80.5665		10.9787	9.62744		33.4427
E4	E4_14	GA1_6h		9.27391	10.213	427.187	33.6913	31.3435	10.3304	14.7913	1523.15	22.4217	48.013	16.2		18.4304	84.287	152.257	78.6522	20.0739	2.11304	7.98261	1.4087	20.7783		22.8913	27.3522		6.6913	373.657	18.313	19.3696	10.8	8.1	239.009	82.6435	101.896	2.46522	58.5783	74.8957		9.15652	10.3304	2.34783	34.6304
E4	E4_15	GA1_6h	93.0153	11.6541		424.559	39.7548	30.8236	8.60446	13.8325	1542.49	24.1796	41.8242	11.0006	9.69363	15.2484	93.2331	174.268	87.0248	21.1299	1.96051	8.27771		18.5159	122.75	20.2586	28.5363		8.16879	410.4		23.1994	11.6541	8.60446	234.825	85.0643	113.383	2.83185	64.2611	87.5694		8.82229	10.565	2.17834	33.7643
E5	E5_24	GA0,25_6h	62.1765	21.1491	5.17381	396.024	77.6072	31.4967	9.2584	9.80302	1460.1	15.7937	14.4322	19.9691		32.949	75.0657	140.782	41.1182			6.71688	2.45075	23.3275	182.354	31.1337	36.5798		9.34917	352.001	3.63075	20.6045	9.89379		167.65	92.221	93.4917	3.72152	63.175	72.4334		13.5245	7.5338	4.44766	39.7567
E5	E5_27	GA0,25_6h	59.3947	18.7921	6.71842	396.874	63.1921	33.2026	10.7105	11.1974	1350.11	15.4816		19.1816	13.1447	35.9289	82.4711	124.047	69.4237	25.0237	4.57632	7.4	3.11579	22.2	181.787	30.1842	32.5211		9.25	331.442	3.99211	23.6605	9.63947	11.1974	171.855	83.9316	79.3553	3.21316	58.3237	70.3		12.95	6.71842	4.08947	37.2921
E5	E5_44	GA0,25_6h		24.4542	5.66622	356.773	67.6964	36.8801	10.736		1284.14	15.8058	17.7939	22.7643	14.6129		75.649	135.989	52.8847	25.2495	5.26859	8.052		21.3726	163.127	28.8281	33.4009		8.74785	306.771		19.1856	9.74192	11.6307	159.35	75.0526	76.7425	3.08163	56.4634	62.726		12.5253	6.06385	4.87096	35.5878
E5	E5_104	GA0,25_24h	74.1646	31.3727	1.56263		70.6788	29.6899	6.49091	2.28384	1360.57	26.6848	11.9		16.5879	57.3364	66.7121	119.962	0	21.6364	4.08687	6.49091	6.1303	25.4828	123.688	35.099	44.5949		10.2172	292.331	2.16364	21.997	12.2606	15.0253	125.13	86.3051	85.5838	3.36566	44.9556	68.1545		17.6697	6.49091	8.17374	43.7535
E5	E5_14	GA0,25_24h	65.1886	25.1014		469.558	65.6882	32.7192	6.11924		1444.02	23.9774	17.7333	35.4666		45.5821	72.1821	140.118	0	22.354	3.37183	5.12018		24.8516	101.529	31.7201	41.3361		9.61595	294.598		23.2281	11.6141	13.6122	159.35	88.5417	81.0487	3.12206	48.0797	74.5548		14.9859	7.86759	7.49295	45.3323
E5	E5_36	GA0,25_24h		27.5985	1.72491	458.521	54.5883	33.2806	5.17473	2.53663	1332.75	24.859	3.24689	31.2513	15.0168	53.2692	54.4868	140.123	0	21.7136	4.46447	5.98645	7.20403	21.6121	137.485	27.7	35.2084		8.32015	299.83	1.92784	23.5399	11.1612	11.1612	150.879	85.4337	78.6355	3.24689	55.4	74.2725		13.3934	7.40696	7.91429	39.3685
E5	E5_22	GA1_6h	18.5423	8.85246	12.9198	334.479	114.484	32.6584	9.21134	26.3181	1754.94	18.1834		33.8547	9.92911			55.2681	96.5397	20.6956		7.17767	1.19628	8.97209	418.817	11.9628	17.9442	27.3948	6.34028	473.009	23.5667	40.195			78.9544	75.8441		7.41693	43.066	50.3633	5.62251	5.62251	14.3553	6.34028	16.9872
E5	E5_34	GA1_6h	14.5248	7.92264	14.4233	363.832	95.6811	36.0582	7.92264	26.5104	1883.46	16.15	11.3761	41.4415	11.5792	23.5648	59.2167	103.502		21.127	2.84403	7.61792			342.908	13.4075	19.5019		6.90692	504.713	28.3387	34.6362	11.2745	5.18019	88.8758	84.7113	151.444	10.1572	52.4113	57.8962	6.50063	5.58648	14.728	7.21164	19.705
E5	E5_41	GA1_6h	9.63998	8.86099	16.5535		97.9577			23.467	2048.93	14.5087	9.25048	37.5862	8.47149	25.4145	66.5061	128.728	87.2467	24.5381	2.72646		1.26586	8.082	386.475	11.1006		31.2569	5.74504	553.374	27.362	30.9648	10.3216	4.86867			150.832	9.05574					16.3587	8.082	19.4747
E5	E5_20	GA1_24h	13.95	9.225	15.075	380.587	111.15	31.8375	5.5125	22.5	2010.83	20.3625	10.8	24.8625		32.7375	104.513	107.437	46.6875	21.375		10.575	2.025	8.6625	319.162	14.0625	24.4125	26.6625	5.7375	470.475	24.3	33.75	14.85	5.2875	126	81.1125	103.05	8.775	55.6875	51.4125		6.8625	15.75		19.0125
E5	E5_29	GA1_24h	14.8491	8.33465	14.9449	382.627	90.7231	34.4882		22.1299	1881.91	18.1063		31.3268	10.4423	36.5	112.374	100.399	54.0315	21.8425	2.49081	9.48425		9.19685	278.301	12.3583	27.1115	42.6312	5.46063	449.592	22.9921	29.8898	14.0827	5.74803	119.559	83.9213	93.2139	8.23885	52.2113	47.7087	6.51444		12.9331	6.89764	17.5315
E5	E5_43	GA1_24h		7.96757	15.6247	375.717	95.5073	34.4571	6.51892	20.488	1799.12	16.7629	9.10579	29.9042	10.5544	32.2842	100.578			18.729	2.79382	9.62317	2.27645	9.00232	335.052	13.3483	31.2494	50.7027	6.51892	411.313	22.2471	26.8	12.0031	5.58764	134.621	81.1243	106.683	8.17452	43.8734	60.7398	6.82934	6.41544	14.9004	7.13977	18.0046
E3	E3_A13	GA1_6h	20.8746	8.28358		414.179	72.7851	37.8836	8.72537	23.9672	1826.25	17.1194		25.0716			115.418			24.9612	3.20299	7.4	1.65672		345.591	10.9343				497.899	25.5134		15.2418	4.52836	106.582	81.2896	108.681		46.2776	58.0955	7.51045	5.52239	14.8	4.74925	16.1254
E3	E3_A14	GA1_6h	26.9404	4.2125	7.73924	442.117		43.3006	9.99244	20.3767	1872.02	18.8093	21.1605	95.418	6.95552	19.9849	120.791	76.2169	8.425	26.4506	2.2532	7.34738	1.9593	10.8741		13.4212	19.2012	47.807	5.38808	484.438	36.443	27.5282	15.1846	7.73924	102.08	78.0782	84.25	8.52297	55.2523	63.4814	5.87791	5.77994	13.8131		19.1032
E3	E3_A15	GA1_6h	14.1227	1.80289	8.18815	380.185	68.5851	32.5272		17.0524	1481.53	14.4232	18.2543	51.082	5.78429	23.2123	95.7037	69.8622	7.73742			6.46037	0.525844	12.0193	336.315		21.1089	45.7485	5.70917		19.4562	28.3205		9.61544	109.526		66.4066	9.69056	42.8188	59.3453	6.76086			4.80772
E3	E3_A16	GA0,25_6h	20.0556		9.74359	401.111	81.765	41.0043	10.6368	18.4316	1718.69	16.5641	17.7009	63.5769	10.4744	25.4957	105.962	67.8803	15.8333	21.8419		9.01282	1.13675	9.5	411.342	12.9103	19.8932	50.1795	5.27778	444.226	22.4103	32.0726	14.2094	5.60256	95.3248	71.6154	81.359	7.87607	50.4231	56.9188	5.60256	4.54701	11.4487	4.46581	18.188
E3	E3_A17	GA0,25_6h	17.7655	8.08184	10.3389	469.256	81.9833	41.7926	9.39241	20.3138	1714.88	17.183	16.819	36.8415		28.9781	112.49	70.9891	21.4788	21.6972		8.66431	1.60181	9.10117	378.026	12.5232	18.1295	35.3125	5.16946	437.511	20.1682	35.7494	15.2172	5.09665	116.131	76.3042	75.5761	7.93622	54.6798	55.3351	5.82475	4.58699	12.9601	4.73261	17.8383
E3	E3_A18	GA0,25_6h		8.87842		385.23	94.2047		8.31768	19.626	1731.11	16.5419	17.5699	50.7472	11.0279	26.7287	88.7842	70.1863	8.97188	21.869		8.87842	3.08408	9.25225	423.174	12.5232	17.7568	25.4203	5.14014	464.014	18.598	35.6071	13.4578	6.07471	109.438	78.4105		6.63545	53.7378	64.9527	5.14014	4.48594	12.3363		17.1961
E3	E3_A25	GA1_24h	17.6962		15.6544	179.798	135.671	23.2547	8.62125		1525.96	36.6403		50.4797	19.8516	70.3312	84.284	49.4587	15.2006		2.94937		5.445	10.6631	216.439	18.8306	15.2006	85.8722	7.26	470.992	2.60906	36.5269	14.7469	7.71375	49.2319	63.2981	128.071	2.49562	33.1237		6.3525	9.75562	9.9825	7.03312	16.1081
E3	E3_A26	GA1_24h	21.6333	14.75	5.24444	146.844			9.17778	28.5167	1566.45	39.6611	45.5611	41.9556		81.9444	73.0944	46.2167	10.8167	21.6333	3.93333	7.86667	4.91667		259.928	20.9778	16.0611			445.45			16.3889	8.85	58.0167	49.4944		4.91667	34.0889	39.0056	5.9	7.86667	8.52222	6.88333	18.0278
E3	E3_A27	GA1_24h	12.2385	16.3654	10.2462	178.738	131.35	19.9231		27.4654	1510.03	31.45	17.5038	30.7385	17.9308		85.5269	49.95		19.6385	5.12308	7.4	3.98462	10.8154	233.812	17.0769	19.3538	115.412	6.83077	413.831	3.13077	34.4385	13.0923	8.25385		53.7923	111.712	3.84231	34.0115	38.85		8.82308	9.25	6.97308	15.6538
E3	E3_A28	GA0,25_24h	11.3702	4.84003		477.78	54.7768	37.0301		9.68006	1587.15	12.9836	6.29972	74.7515	5.22416	28.0414	90.885	143.203		27.8878		7.52893		16.1334	266.048	15.2883	20.5893	54.7	5.45463	429.994	13.5213	25.7367	10.0642	7.75941	186.917	88.7338	91.6532	7.45211	74.1369	85.123		8.9118	9.5264	5.37781	31.2681
E3	E3_A29	GA0,25_24h	13.5909	2.35227	9.32197	571.341	45.6515	32.322	6.09848	11.5	1577.07	12.7197		63.25	6.44697		90.9545	129.549	51.8371	26.0492		8.625		16.0303	329.492	15.3333	21.2576	60.7235	6.44697	389.432			10.9773	6.44697	182.258	81.4583	103.936		64.0341	79.8902	5.75	7.84091			31.625
E3	E3_A30	GA0,25_24h	12.022	6.70459	9.24771	536.598		36.1431	6.70459	8.47706	1301.77	11.0202	6.16514			31.7505	95.4826	134.092	57.644	25.2		8.24587		17.1083		17.956	21.3468	58.4917		337.387	11.3284	25.9706	9.17064	8.70826	169.772	80.5321	102.341	7.24404	55.6404	82.5358	5.3945	9.94128	9.24771	5.70275	33.0606
E1	E1_1	PHX5_6h	12.2667	6.63484	3.85747	534.645		37.6489		13.8097	1519.07		10.0294		7.71493	43.898	122.05	124.288	37.186	27.9281		8.17783		12.4982		12.5753		40.3491	6.55769	387.29		28.391	16.2014	6.17195	149.978	85.25	92.1934	6.55769		68.5857	6.78914	6.17195	10.6466	5.9405	25.845
E1	E1_2	PHX5_6h	18.5211	4.73225	3.01885	503.903	68.1281	35.8183	9.05655		1459.25	13.952	8.6486	55.9711	8.6486		117.735		72.4524	27.1697		7.7511		14.1968	437.081	13.6256	18.7658	41.448	6.11929	368.463	15.5838	28.2303	12.8097	6.69043	174.196	76.6951	97.0112	6.28247	55.4	73.3499		6.44566	9.95405	3.34521	27.6592
E1	E1_3	PHX5_6h	8.80482	8.19759	5.00964	412.764	69.8313	36.7373	7.89398	14.7253	1699.94	13.8145		53.7398	9.56386	47.6675	124.027	126.911	23.6819	25.2	2.42892	8.19759	3.18795	13.359	394.092	13.8145	20.3422		5.76867	429.007	16.8506		13.8145		179.892	78.3325	99.1301		48.4265	60.7229	6.3759		12.1446	7.74217	24.1373
E1	E1_7	PHX10_6h	11.615	8.395	7.015	418.6	61.525	31.74			1652.55	21.39	6.67	31.74	7.36	27.255	142.945	121.44	47.38	27.14	1.725	8.51		15.525	485.3	14.375	14.95	22.425	8.97	418.14	23.115	21.85	15.18	8.165	288.65	86.71	102.35	5.635	61.87	68.885	5.75	7.935	10.58	7.475	31.05
E1	E1_8	PHX10_6h		4.12011		491.862	70.0418	30.8027	7.06304	12.9489	1823.44	21.7777	10.006	28.4484	7.25924		107.908		99.6674	30.6065		8.43641	1.96196	18.05	663.73	16.4804	13.9299	34.3342		473.028	17.4614	23.5435	13.7337	8.43641			92.0158	6.47446	67.6875	66.1179	5.88587	9.2212	8.24022	5.49348	33.1571
E1	E1_9	PHX10_6h	12.1498	11.5346	7.53594	497.833		28.1444	7.07455	16.1484	1916.74	19.0705	1.07656	25.0685		24.1458	126.112	101.658	28.6058	33.2196	1.53795	9.38147	1.99933	14.9181	311.896	14.9181	15.5333	49.2143	9.38147	481.223	41.6783	20.3009	15.3795	7.99732	275.754	89.2009	105.349			82.1263	6.92076	10.9194	9.22768	3.07589	34.45
E1	E1_10	PHX5_24h	29.3561	25.4707	7.12317	218.876	77.9232		13.5988	14.678	1512.05	34.7524	42.9549		6.90732	72.5268	85.6939	47.4878	13.5988	26.3341	4.31707	8.85			203.118	22.8805			5.39634	426.311	3.02195	33.889	12.7354	8.85	40.3646	42.5232			44.0341	34.3207	1.51098	11.4402	7.12317	4.31707	17.9159
E1	E1_11	PHX5_24h	16.1441	16.5581		209.46		22.0774	12.0046	15.5922	1374.6	32.5642	16.4201	54.3656	19.0418	60.023	85.55		41.5331	23.1813	4.2775		4.41548	12.0046	240.506		21.6635	99.2104		419.057			13.3844	9.3829	39.3254	51.606	97.1406	3.4496	24.1472	36.7037	6.89919	8.96895	7.7271	5.65734	15.8681
E1	E1_12	PHX5_24h	10.7671	10.2776	6.60706	207.021	64.6024	23.2471	14.1929		1587.16	34.9929	6.11765	51.1435	25.2047	68.0282		57.7506	7.09647	20.8	4.40471	10.0329	4.16	10.0329	264.282	20.8	21.0447	74.1459	5.38353	439.247	2.93647	30.3435	15.6612	10.5224		54.5694	101.308	2.93647	34.5035		11.2565	9.54353		8.80941	14.6824
E1	E1_16	PHX10_24h	23.1737	9.12632	9.39474	322.642	77.1263		7.78421	11.9895		15.6579		238.895	8.41053	30.2421	78.7368	131.884		27.1105	1.96842	10.9158	1.7		271.016	26.3947	33.1947	83.8368	5.45789	342.237	15.5684	30.7789		12.7053		78.7368	88.2211	5.1		64.0632	5.1	11.7211	10.5579	4.38421	34.3579
E1	E1_17	PHX10_24h	10.4888	12.0693		352.884	63.2202	35.6332			1834.1		2.15523	39.8			113.509	115.808	33.478	21.5523		10.6325	1.58051	17.5292	485.215	22.7018	23.1329	25.7191		428.892	14.943	24.857	14.943	11.3509	173.137	54.8866			68.3928	51.8693	4.8852	9.62671	9.62671		29.3112
E1	E1_18	PHX10_24h	16.9912	4.20882	9.04118		3.42941	40.6853	7.17059	12.9382	1844.87	14.4971	1.09118	80.1235	7.01471	26.3441	98.05	143.412	34.7618	25.4088	1.55882	9.35294	1.71471	18.3941	349.956	19.6412	16.8353	56.8971	6.85882	384.718		18.55	12.9382	11.6912	199.374	38.3471	75.6029	4.98824	61.7294	62.5088		11.5353	9.19706	3.89706	34.45
E2	E2_13	PHX5_6h		8.20792	8.09548	473.473	61.0534	33.6187	8.32035	15.0666	1421.66	13.7173			6.85867	19.2268	84.103	132.226	31.37	28.3342		8.54523		18.1024	335.625	18.6646	25.973	94.3348	6.97111	369.244	20.2387	20.8009	9.6696	9.21985	191.818	85.0025	96.4711	2.81093	60.8285	86.3518	5.17211	10.6815	7.98304	3.82287	30.8078
E2	E2_14	PHX5_6h	11.549	7.10707		488.611	66.9249		7.4032	20.729		13.77		31.0935	7.25514	23.3941	91.2075	148.212	38.4967	31.6857		7.55127					26.5035	113.713	6.21869		31.0935	18.2119	12.7335		235.718	98.7587	116.378	1.18451		82.6197	7.10707	9.17997		4.14579	26.0593
E2	E2_15	PHX5_6h	11.4942	7.78884	7.6376	512.022		32.8946	8.31818	17.2413	1345.81	13.8384	5.89835	35.4657	6.20083	14.8971	106.397	118.648		24.9545		9.37686		17.8463	342.18	17.8463	28.8868	65.1087	7.33512	338.323	25.862	19.7368	10.9649	9.37686	219.676	78.4178	105.036	5.29339	63.1426	74.0318	6.04959	8.99876	9.15		30.7773
E2	E2_19	PHX5_24h		6.90192	8.11154	530.665	80.9731	37.0712	6.68846	11.1712	1665.28	17.2192	3.84231	58.4173			97.125	130.212		28.675				13.1635	369.929	13.0212	18.4288	41.9096	7.04423	390.848	14.1596	25.8288	12.1673			76.5615		5.55	62.4019		4.55385	6.54615	11.5981	5.19423	25.8288
E2	E2_20	PHX5_24h	7.91617		6.30362		15.6857			11.1413	1542.33	15.0994	3.66489		11.4345	49.8426	15.0994		30.9317	28.1464	1.75915	10.8481	1.17277		366.05		27.56	22.5757	0.732979	388.625	17.2983		14.8062	9.67532	294.071	68.3136	126.805	4.98426	57.1723	56.2928	10.4083	8.50255	4.83766	6.01043
E2	E2_21	PHX5_24h	9.81797	7.74375	10.2328	519.661	52.6852	34.432	5.94609	12.7219		15.3492		62.3648	9.95625	42.3141	130.814	129.293	32.7727	24.1992	1.93594	10.2328	1.65938	12.1688	443.883	13.5516	14.1047	53.7914	5.94609	466.423	17.8383	25.7203	16.4555	8.85	249.736	85.3195	129.293	4.56328	63.6094	59.1844	8.29688	4.28672	9.40313	6.08438	26.1352
E2	E2_25	PHX10_6h	23.868			189.972	112.536	17.28	10.476	20.304	1460.38	32.076	49.68	35.748	12.852	50.112	64.26	52.704	20.088	22.464	4.752	4.644	5.724	10.368	149.364	17.928	20.196	122.904	6.156	433.944		38.448	13.824	9.18	48.924	49.248	149.364	3.456	35.208	29.484	4.752	10.584	9.612	5.4	15.876
E2	E2_26	PHX10_6h	15.3619	24.1165	13.8753	166.668	127.685	23.621			1518.02	27.5853	20.4825	45.7553	18.3352	33.5319	49.2241	45.0946	34.0274	18.5003	6.2769	5.78136	5.12063	11.7279	177.901	20.4825	21.6388	78.6265	6.93763	455.076	6.44209	49.3893	14.8664	9.08499	52.8581	47.0768	166.668	1.817	32.5408	28.7416		10.4064	7.76354	6.2769	16.0226
E2	E2_27	PHX10_6h	34.8	23.925	15.225			11.9625	8.7	22.8375			9.7875		44.5875	114.187			3.2625		3.2625				54.375						7.6125	21.75					188.137	4.35		29.3625	9.7875	8.7
E2	E2_31	PHX10_24h	6.38266	32.8952	0.81829	492.529	95.3308	37.805	8.26473	3.27316	1150.02	13.9928	9.00119	60.7171	11.0469	73.8097	96.3945	92.0576	43.042	27.249	7.20095	7.69192	5.23705	16.9386		27.74	31.9951	40.9145		342.7	1.9639	26.5126	8.1829	10.065	114.397	88.048	32.9771	5.89169	48.6882	67.3452		12.1107	7.77375	5.23705	34.45
E2	E2_32	PHX10_24h	7.05372	33.2208	1.02393	464.92		38.1698	8.93093	2.95801	1186.68	14.4488		111.096	12.2302	67.0104	94.7702	87.6027	36.3494	25.2	6.7693		3.86817	16.4966	223.558	24.1761	32.3675		7.5088	368.102	2.10474	32.4244	8.58962	10.0686	125.431	87.0339	28.0442	4.60767	57.7381	69.0582		10.7512	8.07765	5.74537	32.7657
E2	E2_33	PHX10_24h	5.94426				112.334	32.0262	7.33934				6.55082	37.7885	11.6459	59.6852		103.721	32.6328	26.8705	5.51967	7.4	2.36557	15.8918	266.036			33.1787	6.12623	421.982		30.0246				104.631				81.0361			8.85574	6.8541	38.2738
E2	E2_G1	PHX20_6h	3.80169	37.6947	2.70628	450.081	81.6396	26.1608	5.2837	22.6812	1448.7	9.14982	6.05692	50.3884	14.1758	61.5358		53.0303	86.0212	24.0344		7.41007	4.96152		389.19	18.1708	14.3691	23.6478	8.95651	506.977	5.41257	43.2361	5.60588	9.6653	98.9727		39.37	3.22177	72.0387	79.5777		10.954	11.9205		30.3491
E2	E2_G2	PHX20_6h	3.58942	29.7745	2.11835	454.15	90.0297	26.3616	6.23735	16.4172	1259.59	7.5319	5.35471	45.8975	16.5937	51.0169	45.4268	48.4278	65.2568	21.6542	6.17851	8.47339	4.82512	17.4175	438.086	21.1246			8.7676	446.324	5.23702	36.6003	5.06049	10.6506	108.918	73.9656	42.9554	3.05983		73.8479		12.2393	9.76793	2.53025	34.3643
E2	E2_G3	PHX20_6h		31.4591		544.196	83.2779	22.9211		20.2941	1500.84	7.61848		39.8	17.2729	49.9142	44.069		41.0479	24.0376	5.45116	6.63333		17.6013	341.19	19.9657	17.2073	23.2495	8.01254	515.627		40.8508	5.71386	11.8875		82.5554	51.8845	3.67789	79.403	78.4835		10.6396	10.9023	2.82409	37.2386
E4	E4_4	PHX5_6h	5.7609	14.8137	2.11114	565.284	106.344	43.1531	9.84005		1445.88	13.2393	4.65166		8.58768	56.2493	109.421	137.152	45.0853	36.5692	5.93981	7.22796	1.64597	18.8213		22.7216	20.7536	24.7969	7.55	326.868	4.61588	25.6915	20.9682	7.90782	182.202	90.5284	64.3002	4.83057	69.4886	81.9765		9.91161	8.51611	7.29953	37.2133
E4	E4_5	PHX5_6h	6.11948	17.5502	1.92436	605.482	82.2473	42.2975		6.69679	1448.7	12.5853		26.9796	9.81426	51.496	123.583				5.81158	6.54284		18.4354	205.792	23.9391	20.4752	15.8568	8.08233	301.394		24.7473	23.9006	7.04317	210.756	94.6402	55.4987	5.19578	68.084	82.2858		9.46787	7.00469	5.96553	34.754
E4	E4_6	PHX5_6h	6.01382	14.1525	2.0447	548.06	94.0161	37.3659	8.7	6.29447	1315.86	12.5088	5.97373	29.147	9.58203	59.1359	120.236	144.091	42.9387	35.5618	4.81106	6.61521	1.72396	20.1664	196.612	24.0553		38.7691	6.73548	299.769	5.25207	23.0129	20.888	7.93825	168.948	88.1226	56.53		57.6926	80.5051		11.0654	8.25899	6.09401	40.2124
E4	E4_7	PHX10_6h	5.28667	14.9933	1.08333	613.123	90.3067	39.2167		3.98667	1519.01	13.52	2.16667		9.88	59.67	114.27	108.55		26.26	4.89667		3.12	17.1167			20.0633	46.41	8.36333	338.997	5.67667	27.1267	21.71		213.417	96.85	68.2067	6.97667		83.1567		8.14667		7.45333	35.6633
E4	E4_8	PHX10_6h	6.58176	20.4118	1.12473	559.908	66.4424	45.4474	12.3304	4.3323	1316.39	13.4968	2.4994	38.2825	9.28944	61.6936	113.514	104.35	11.9971		4.58224	4.54058	2.74934	20.0369	113.931	29.2847	20.9117	40.532	8.91453	291.888	3.16591	26.7019	19.4537	9.16447	207.45	96.4352	49.0716	5.37371	60.5688	85.8544		10.8724	6.08188	5.79028	36.3663
E4	E4_9	PHX10_6h		18.1734		495.097	79.3524	45.8015	12.0298	4.48818	1319.12	15.2672		39.8418	9.19708		95.7968	91.4558	9.52818	25.2	3.7892	5.59182	2.53839	21.3372	131.702	34.2867				294.785	1.54511	25.5679	17.732	10.08	186.774	92.2283	59.8178	6.51153	54.5203	84.466		13.5013	6.54832	6.95299	39.2531
E5	E5_7	PHX5_6h	8.44693	22.7165	3.03433	462.367	98.8208	35.8379	13.9415	13.7775	1373.98	24.4387	6.23268	35.1819	12.2193	67.8214	72.1679	67.8214	53.5519	17.6319	4.83853	7.13478	2.29625	15.2537	346.406	24.2747	30.3433	54.7	8.36492	406.109	7.38081	29.7693	11.8093	8.11889		70.4457	53.7159	6.06867	55.7661	50.7636		8.77496	10.4151		28.7031
E5	E5_8	PHX5_6h	10.3803	24.0044	2.85458	565.856	79.7985	33.4116	13.3646	16.0895	1448.7	22.1879	6.48768	36.0715	14.4027			67.2124		18.5548	5.44966	8.49887	1.81655	17.0626	299.796	25.6912	34.0603	48.2684	8.23936	392.181	6.87695	26.34	15.2461	6.87695	116.908	75.4518	48.9171	5.64429	57.5458	51.0581		9.92616	10.3803	3.30872	34.3847
E5	E5_19	PHX5_6h	9.61923	25.7827		489.477	94.8519	35.7962	14.5077	14.2712	1443.99	23.7327	6.07115	34.1404	15.6904	71.75	78.2942	73.2481	52.7481	16.9519	5.83462	8.59423		15.375	322.481	24.2058	32.4846	48.7269	8.67308	407.635	7.88462	28.3058	13.5615	8.67308	105.417		45.0212	4.88846	53.4577	45.5731		10.25	12.0635	3.94231	29.5673
E5	E5_103	PHX5_24h	6.29776	14.0239	2.14254		86.2858	25.4507		21.0358	1256.83	14.803	6.75224	24.2821	13.1149	50.1224	98.297	103.946	106.413	19.4127	4.35	9.4791	2.33731		401.174		35.709	39.6694	8.9597	364.166		28.8269	11.2321		159.132	69.1455	62.9776	3.8306		55.5761			11.9463	2.98657	39.4097
E5	E5_16	PHX5_24h	6.9047	17.294	2.00043	669.304	86.5346	31.4906	8.45342	20.7786	1436.05	19.6171	6.19487	26.909	13.5513	50.785		95.2462	99.4406	23.0372	5.09786	9.09872	2.90385	15.8098		19.6171	36.2013	39.944	7.55	422.865	4.19444	26.6509	13.8739	8.25983	191.267	88.5996	74.6611	4.19444	73.8868	59.6256		11.2927	10.1312	3.54915	35.2333
E5	E5_26	PHX5_24h	6.20967	16.8026	1.61764	699.397		29.1698	8.03604	21.7078	1375.78	17.4288		20.9772	11.5844	45.7637	102.747	94.2409	87.2485	22.8036	5.58348	10.0711	2.50474	16.6461	378.581	19.6205	31.7789	38.406	6.88804	393.714	3.91366	30.4222		8.71441		83.2826	58.2352	3.65275	76.1859			11.167	10.9061	3.75711	38.1451
E5	E5_6	PHX10_6h	8.15133	23.9863	3.94204	734.889	96.8805	25.1889			1737.37	15.2336	7.61681			50.0438		45.1664		26.5252	7.34956	5.94646	2.67257	13.4965	364.939	19.3761	18.1066		7.55	466.496	6.28053	34.0084				91.5354		4.14248	85.923	57.3934		7.14912	11.9597	3.60796	34.877
E5	E5_35	PHX10_6h	8.01337	23.5159	2.69609	607.443	115.557	29.8067	7.56402	12.2822	1525.76	14.7536	6.51554	26.212	13.7051	62.3845	91.1427	78.4112	95.9358	22.9167	6.66533	7.63891	3.29522	14.7536	421.114	20.8947	18.1237	23.2163	7.56402	430.325	6.36576	30.9301	12.7315	6.96489	143.716	82.3055	44.6352	5.24239	72.345	52.4988		7.86359	12.2073	4.2688	34.45
E5	E5_38	PHX10_6h	7.93021	25.6281	1.9342	619.137	114.988	28.4327	9.18744	10.6381	1526.47	15.0867		29.3998	13.5394		95.5494	104.35	79.3021	24.1775	7.8335	7.15653		14.7966	490.609	21.3729	17.6012	23.8873	7.54337	423.976		33.0748	11.8953	6.96311	129.688	82.687	46.0339	6.57627	64.8924	59.0898			11.992		33.6551
E5	E5_33	PHX10_24h	17.8783	24.0968	5.05256	617.578	41.9751	29.1494	11.6598		1390.23	5.82988	17.4896		8.55049	20.9876	59.0761	86.6709	84.3389	22.9309	6.21854	8.55049	7.77317	18.267	382.051	19.4329	31.0927	127.869	6.6072	434.52	7.77317	34.5906	5.82988	6.99585	159.35	65.6833	38.4772	2.72061	51.6916	58.6874			12.4371	4.6639	35.3679
E5	E5_40	PHX10_24h	18.72	26.208	6.24	516.256	56.576	24.96	15.392	18.304		6.656	11.232	45.76	19.136	55.744	54.912	95.68	66.56	24.544		7.904	1.248	18.72	397.28	20.8	29.12	346.112	6.656	397.28	4.16	28.704	4.576	19.552	145.6	78.208	35.776			50.336		15.392	10.4	4.992	32.032
E5	E5_45	PHX10_24h			2.03495		69.6971	25.4369	8.64854	16.2796	1490.86	6.48641	8.39417	43.7515	13.2272	42.3524	67.2806		39.3	25.6913	6.99515	7.75825	5.34175	15.0078	415.384	18.0602		54.5621	7.24951	468.802	5.34175	33.7039	5.08738	10.1748	152.24	73.6398		3.3068	52.1456	53.4175		14.3718	10.4291	4.19709	32.9408
