# Supplementary material for: Drug effects on metabolic profiles of Schistosoma mansoni adult male parasites detected by 1H-NMR spectroscopy
Source: PLoS Negl Trop Dis. 2020 Oct 12;14(10):e0008767. doi: 10.1371/journal.pntd.0008767 (PMC7580944; doi:10.1371/journal.pntd.0008767)
Supplement: S3 Table — Metabolite annotations are reported according to MetScape library. (XLSX) [file pntd.0008767.s006.xlsx]

## Sheet: PHX10-6h default node
Supplementary S3a Table - Details on metabolites of neighbor-extended network upon PHX 10 μM 6 h
SUID	canonicalName	Category	Compound.approximateMW	Compound.casnum	Compound.cid	Compound.formula	Compound.mw	Compound.name	Compound.pubchemcid	Compound.smiles	Compound.synonyms
783	ATP	Input Compound	507	56-65-5	C00002	C10H16N5O13P3	507.181	ATP	5957	C1=NC2=C(C(=N1)N)N=CN2[C@H]3[C@@H]([C@@H]([C@H](O3)COP(=O)(O)OP(=O)(O)OP(=O)(O)O)O)O	ATP|Adenosine 5'-triphosphate|[[(2R,3S,4R,5R)-5-(6-aminopurin-9-yl)-3,4-dihydroxyoxolan-2-yl]methoxy-hydroxyphosphoryl] phosphono hydrogen phosphate
784	NAD+	Input Compound	664	53-84-9	C00003	C21H28N7O14P2	664.433	NAD+	5892	C1=CC(=C[N+](=C1)[C@H]2[C@@H]([C@@H]([C@H](O2)COP(=O)([O-])OP(=O)(O)OC[C@@H]3[C@H]([C@H]([C@@H](O3)N4C=NC5=C4N=CN=C5N)O)O)O)O)C(=O)N	NAD+|Diphosphopyridine nucleotide|DPN|Nicotinamide adenine dinucleotide|NAD|Nadide|[[(2R,3S,4R,5R)-5-(6-aminopurin-9-yl)-3,4-dihydroxyoxolan-2-yl]methoxy-hydroxyphosphoryl] [(2R,3S,4R,5R)-5-(3-carbamoylpyridin-1-ium-1-yl)-3,4-dihydroxyoxolan-2-yl]methyl hydrogen phosphate
785	NADH	Compound	665	NULL	C00004	C21H29N7O14P2	665.441	NADH	928	C1C=CN(C=C1C(=O)N)C2C(C(C(O2)COP(=O)(O)OP(=O)(O)OCC3C(C(C(O3)N4C=NC5=C4N=CN=C5N)O)O)O)O	NADH|DPNH|[[(2R,3S,4R,5R)-5-(6-aminopurin-9-yl)-3,4-dihydroxyoxolan-2-yl]methoxy-hydroxyphosphoryl] [(2R,3S,4R,5R)-5-(3-carbamoyl-4H-pyridin-1-yl)-3,4-dihydroxyoxolan-2-yl]methyl hydrogen phosphate
786	NADP+	Compound	744	53-59-8	C00006	C21H29N7O17P3	744.413	NADP+	5886	C1=CC(=C[N+](=C1)[C@H]2[C@@H]([C@@H]([C@H](O2)COP(=O)(O)OP(=O)(O)OC[C@@H]3[C@H]([C@H]([C@@H](O3)N4C=NC5=C4N=CN=C5N)OP(=O)(O)O)O)O)O)C(=O)N	NADP+|Nicotinamide adenine dinucleotide phosphate|beta-Nicotinamide adenine dinucleotide phosphate|NADP|TPN|Triphosphopyridine nucleotide|[[(2R,3R,4R,5R)-5-(6-aminopurin-9-yl)-3-hydroxy-4-phosphonooxyoxolan-2-yl]methoxy-hydroxyphosphoryl] [(2R,3S,4R,5R)-5-(3-carbamoylpyridin-1-ium-1-yl)-3,4-dihydroxyoxolan-2-yl]methyl hydrogen phosphate
787	ADP	Compound	427	20398-34-9	C00008	C10H15N5O10P2	427.201	ADP	6022	C1=NC2=C(C(=N1)N)N=CN2[C@H]3[C@@H]([C@@H]([C@H](O3)COP(=O)(O)OP(=O)(O)O)O)O	ADP|Adenosine 5'-diphosphate|[(2R,3S,4R,5R)-5-(6-aminopurin-9-yl)-3,4-dihydroxyoxolan-2-yl]methyl phosphono hydrogen phosphate
788	NH3	Compound	17	7664-41-7	C00014	H3N	17.0305	NH3	222	N	NH3|Ammonia|azane
789	S-Adenosyl-L-methionine	Compound	399	29908-03-0	C00019	C15H23N6O5S	398.437	S-Adenosyl-L-methionine	1079	C[S+](CCC(C(=O)O)N)CC1C(C(C(O1)N2C=NC3=C2N=CN=C3N)O)O	S-Adenosyl-L-methionine|S-Adenosylmethionine|SAM|AdoMet|(2S)-2-amino-4-[[(2S,3S,4R,5R)-5-(6-aminopurin-9-yl)-3,4-dihydroxyoxolan-2-yl]methyl-methylsulfonio]butanoate|[(3S)-3-amino-3-carboxypropyl]-[[(2S,3S,4R,5R)-5-(6-aminopurin-9-yl)-3,4-dihydroxyoxolan-2-yl]methyl]-methylsulfanium
790	AMP	Input Compound	347	61-19-8	C00020	C10H14N5O7P	347.221	AMP	6083	C1=NC2=C(C(=N1)N)N=CN2[C@H]3[C@@H]([C@@H]([C@H](O3)COP(=O)(O)O)O)O	AMP|5'-AMP|Adenylate|Adenylic acid|Adenosine 5'-monophosphate|Adenosine 5'-phosphate|5'-Adenosine monophosphate|5'-Adenylic acid|[(2R,3S,4R,5R)-5-(6-aminopurin-9-yl)-3,4-dihydroxyoxolan-2-yl]methyl dihydrogen phosphate
791	Pyruvate	Compound	88	127-17-3	C00022	C3H4O3	88.0621	Pyruvate	1060	CC(=O)C(=O)O	Pyruvate|Pyroracemic acid|Pyruvic acid|2-Oxopropanoic acid|2-Oxopropanoate
792	Acetyl-CoA	Compound	809	72-89-9	C00024	C23H38N7O17P3S	809.571	Acetyl-CoA	6302	CC(=O)SCCNC(=O)CCNC(=O)C(C(C)(C)COP(=O)(O)OP(=O)(O)OC[C@@H]1[C@H]([C@H]([C@@H](O1)N2C=NC3=C2N=CN=C3N)O)OP(=O)(O)O)O	Acetyl-CoA|Acetyl coenzyme A|S-[2-[3-[[4-[[[(2R,3S,4R,5R)-5-(6-aminopurin-9-yl)-4-hydroxy-3-phosphonooxyoxolan-2-yl]methoxy-hydroxyphosphoryl]oxy-hydroxyphosphoryl]oxy-2-hydroxy-3,3-dimethylbutanoyl]amino]propanoylamino]ethyl] ethanethioate
793	L-Glutamate	Input Compound	147	56-86-0	C00025	C5H9NO4	147.129	L-Glutamate	33032	C1=C(N=C(S1)N=C(N)N)CSCCC(=NS(=O)(=O)N)N	L-Glutamate|L-Glutaminic acid|L-Glutamic acid|Glutamate|(2S)-2-aminopentanedioic acid
794	2-Oxoglutarate	Compound	146	328-50-7	C00026	C5H6O5	146.098	2-Oxoglutarate	51	C(CC(=O)O)C(=O)C(=O)O	2-Oxoglutarate|2-Ketoglutaric acid|alpha-Ketoglutaric acid|Oxoglutaric acid|2-oxopentanedioic acid
795	D-Glucose	Compound	180	50-99-7	C00031	C6H12O6	180.156	D-Glucose	5793	C([C@@H]1[C@H]([C@@H]([C@H](C(O1)O)O)O)O)O	D-Glucose|Grape sugar|Dextrose|(3R,4S,5S,6R)-6-(hydroxymethyl)oxane-2,3,4,5-tetrol
796	Acetate	Input Compound	60	64-19-7	C00033	C2H4O2	60.052	Acetate	176	CC(=O)O	Acetate|Acetic acid|Glacial acetic acid|Ethanoic acid
797	Oxaloacetate	Compound	132	328-42-7	C00036	C4H4O5	132.072	Oxaloacetate	970	C(C(=O)C(=O)O)C(=O)O	Oxaloacetate|Oxalacetic acid|Oxosuccinic acid|2-Oxobutanedioic acid|Oxaloacetic acid|keto-Oxaloacetate
798	Glycine	Compound	75	56-40-6	C00037	C2H5NO2	75.0666	Glycine	750	C(C(=O)O)N	Glycine|Aminoacetic acid|Gly|2-aminoacetic acid
799	L-Alanine	Compound	89	56-41-7	C00041	C3H7NO2	89.0932	L-Alanine	5950	C[C@@H](C(=O)O)N	L-Alanine|L-alpha-Alanine|L-2-Aminopropionic acid|(2S)-2-aminopropanoic acid
800	GTP	Compound	523	86-01-1	C00044	C10H16N5O14P3	523.18	GTP	6830	C1=NC2=C(N1[C@H]3[C@@H]([C@@H]([C@H](O3)COP(=O)(O)OP(=O)(O)OP(=O)(O)O)O)O)NC(=NC2=O)N	GTP|Guanosine 5'-triphosphate|[[(2R,3S,4R,5R)-5-(2-amino-6-oxo-3H-purin-9-yl)-3,4-dihydroxyoxolan-2-yl]methoxy-hydroxyphosphoryl] phosphono hydrogen phosphate
801	RNA	Compound	0	NULL	C00046	C10H18O13P2R2(C5H8O6PR)n	0	RNA		NULL	RNA|RNAn+1|(Ribonucleotide)n|RNAn|RNA(linear)|(Ribonucleotide)n+m|Ribonucleic acid|(Ribonucleotide)m
802	L-Lysine	Input Compound	146	56-87-1	C00047	C6H14N2O2	146.188	L-Lysine	5962	C(CCN)C[C@@H](C(=O)O)N	L-Lysine|2,6-Diaminohexanoic acid|Lysine acid|(2S)-2,6-diaminohexanoic acid
803	L-Aspartate	Input Compound	133	56-84-8	C00049	C4H7NO4	133.103	L-Aspartate	5960	C([C@@H](C(=O)O)N)C(=O)O	L-Aspartate|2-Aminosuccinic acid|L-Aspartic acid|(2S)-2-aminobutanedioic acid
804	Glutathione	Compound	307	70-18-8	C00051	C10H17N3O6S	307.323	Glutathione	124886	C(CC(=O)N[C@@H](CS)C(=O)NCC(=O)O)[C@@H](C(=O)O)N	Glutathione|5-L-Glutamyl-L-cysteinylglycine|Reduced glutathione|gamma-L-Glutamyl-L-cysteinyl-glycine|N-(N-gamma-L-Glutamyl-L-cysteinyl)glycine|GSH|(2S)-2-amino-5-[[(2R)-1-(carboxymethylamino)-1-oxo-3-sulfanylpropan-2-yl]amino]-5-oxopentanoic acid
805	Formate	Input Compound	46	64-18-6	C00058	CH2O2	46.0254	Formate	284	C(=O)O	Formate|Methanoic acid|Formic acid
806	L-Arginine	Compound	174	74-79-3	C00062	C6H14N4O2	174.201	L-Arginine	6322	C(C[C@@H](C(=O)O)N)CN=C(N)N	L-Arginine|(S)-2-Amino-5-guanidinovaleric acid|(2S)-2-amino-5-(diaminomethylideneamino)pentanoic acid
807	L-Glutamine	Input Compound	146	56-85-9	C00064	C5H10N2O3	146.144	L-Glutamine	5961	C(CC(=O)N)[C@@H](C(=O)O)N	L-Glutamine|L-2-Aminoglutaramic acid|(2S)-2,5-diamino-5-oxopentanoic acid
808	L-Serine	Input Compound	105	56-45-1	C00065	C3H7NO3	105.093	L-Serine	5951	C([C@@H](C(=O)O)N)O	L-Serine|L-3-Hydroxy-alanine|L-2-Amino-3-hydroxypropionic acid|Serine|(2S)-2-amino-3-hydroxypropanoic acid
809	L-Methionine	Input Compound	149	63-68-3	C00073	C5H11NO2S	149.211	L-Methionine	6137	CSCC[C@H](N)C(O)=O	L-Methionine|L-2-Amino-4methylthiobutyric acid|Methionine|(2S)-2-amino-4-methylsulfanylbutanoic acid
810	Phosphoenolpyruvate	Compound	168	138-08-9	C00074	C3H5O6P	168.042	Phosphoenolpyruvate	1005	C=C(C(=O)O)OP(=O)(O)O	Phosphoenolpyruvate|PEP|Phosphoenolpyruvic acid|2-phosphonooxyprop-2-enoic acid
811	L-Phenylalanine	Input Compound	165	63-91-2	C00079	C9H11NO2	165.189	L-Phenylalanine	6140	C1=CC=C(C=C1)C[C@@H](C(=O)O)N	L-Phenylalanine|(S)-alpha-Amino-beta-phenylpropionic acid|(2S)-2-amino-3-phenylpropanoic acid
812	L-Tyrosine	Compound	181	60-18-4	C00082	C9H11NO3	181.189	L-Tyrosine	6057	C1=CC(=CC=C1C[C@@H](C(=O)O)N)O	L-Tyrosine|(S)-2-Amino-3-(p-hydroxyphenyl)propionic acid|(S)-3-(p-Hydroxyphenyl)alanine|Tyrosine|(2S)-2-amino-3-(4-hydroxyphenyl)propanoic acid
813	Acetaldehyde	Compound	44	75-07-0	C00084	C2H4O	44.0526	Acetaldehyde	177	CC=O	Acetaldehyde|Ethanal
814	D-Fructose 6-phosphate	Compound	260	643-13-0	C00085	C6H13O9P	260.136	D-Fructose 6-phosphate		C([C@H]([C@H]([C@@H](C(=O)CO)O)O)O)OP(=O)(O)O	D-Fructose 6-phosphate|D-Fructose 6-phosphoric acid|Neuberg ester|[(2R,3S,4S)-3,4,5-trihydroxy-5-(hydroxymethyl)oxolan-2-yl]methyl dihydrogen phosphate
815	D-Glucose 6-phosphate	Compound	260	56-73-5	C00092	C6H13O9P	260.136	D-Glucose 6-phosphate	208	C(C1C(C(C(C(O1)O)O)O)O)OP(=O)(O)O	D-Glucose 6-phosphate|Robison ester|Glucose 6-phosphate|[(2R,3S,4S,5R)-3,4,5,6-tetrahydroxyoxan-2-yl]methyl dihydrogen phosphate
816	L-Cysteine	Compound	121	52-90-4	C00097	C3H7NO2S	121.158	L-Cysteine	5862	C([C@@H](C(=O)O)N)S	L-Cysteine|L-2-Amino-3-mercaptopropionic acid|(2R)-2-amino-3-sulfanylpropanoic acid
817	beta-Alanine	Compound	89	107-95-9	C00099	C3H7NO2	89.0932	beta-Alanine	239	C(CN)C(=O)O	beta-Alanine|3-Aminopropanoate|3-Aminopropionic acid|3-aminopropanoic acid
818	Tetrahydrofolate	Compound	445	135-16-0	C00101	C19H23N7O6	445.429	Tetrahydrofolate	1129	C1C(NC2=C(N1)NC(=NC2=O)N)CNC3=CC=C(C=C3)C(=O)NC(CCC(=O)O)C(=O)O	Tetrahydrofolate|5,6,7,8-Tetrahydrofolate|Tetrahydrofolic acid|THF|(6S)-Tetrahydrofolate|(6S)-Tetrahydrofolic acid|(6S)-THFA|(2S)-2-[[4-[(2-amino-4-oxo-5,6,7,8-tetrahydro-1H-pteridin-6-yl)methylamino]benzoyl]amino]pentanedioic acid
819	Choline	Compound	104	62-49-7	C00114	C5H14NO	104.171	Choline	305	C[N+](C)(C)CCO	Choline|Bilineurine|2-hydroxyethyl(trimethyl)azanium
820	5-Phospho-alpha-D-ribose 1-diphosphate	Compound	390	NULL	C00119	C5H13O14P3	390.07	5-Phospho-alpha-D-ribose 1-diphosphate	7339	C([C@@H]1[C@H]([C@H]([C@H](O1)OP(=O)(O)OP(=O)(O)O)O)O)OP(=O)(O)O	5-Phospho-alpha-D-ribose 1-diphosphate|PRPP|5-Phosphoribosyl diphosphate|5-Phosphoribosyl 1-pyrophosphate|[(2R,3R,4S,5R)-3,4-dihydroxy-5-(phosphonooxymethyl)oxolan-2-yl] phosphono hydrogen phosphate
821	Biotin	Compound	244	58-85-5	C00120	C10H16N2O3S	244.311	Biotin	171548	C1[C@H]2[C@@H]([C@@H](S1)CCCCC(=O)O)NC(=O)N2	Biotin|Coenzyme R|D-Biotin|Vitamin H|5-[(3aS,4S,6aR)-2-oxo-1,3,3a,4,6,6a-hexahydrothieno[3,4-d]imidazol-4-yl]pentanoic acid
822	L-Leucine	Compound	131	61-90-5	C00123	C6H13NO2	131.173	L-Leucine	6106	CC(C)C[C@@H](C(=O)O)N	L-Leucine|(2S)-alpha-2-Amino-4-methylvaleric acid|(2S)-alpha-Leucine|2-Amino-4-methylvaleric acid|(2S)-2-amino-4-methylpentanoic acid
823	IMP	Compound	348	131-99-7	C00130	C10H13N4O8P	348.206	IMP	8582	C1=NC(=O)C2=C(N1)N(C=N2)[C@H]3[C@@H]([C@@H]([C@H](O3)COP(=O)(O)O)O)O	IMP|Inosinic acid|Inosine 5'-phosphate|Inosine 5'-monophosphate|Inosine monophosphate|5'-Inosine monophosphate|5'-Inosinate|5'-Inosinic acid|5'-IMP|[(2R,3S,4R,5R)-3,4-dihydroxy-5-(6-oxo-3H-purin-9-yl)oxolan-2-yl]methyl dihydrogen phosphate
824	5,10-Methylenetetrahydrofolate	Compound	457	3432-99-3	C00143	C20H23N7O6	457.44	5,10-Methylenetetrahydrofolate	0	C2(N(c1(ccc(cc1)C(=O)NC(C(O)=O)CCC(O)=O))CN3([CH]2[CH2]Nc4(c3c(=O)[nH]c(n4)N)))	5,10-Methylenetetrahydrofolate|(6R)-5,10-Methylenetetrahydrofolate|5,10-Methylene-THF|2-[[4-[(6aR)-3-amino-1-oxo-4,5,6,6a,7,9-hexahydroimidazo[1,5-f]pteridin-8-yl]benzoyl]amino]pentanedioic acid
825	GMP	Compound	363	85-32-5	C00144	C10H14N5O8P	363.221	GMP	6804	C1=NC2=C(N1[C@H]3[C@@H]([C@@H]([C@H](O3)COP(=O)(O)O)O)O)NC(=NC2=O)N	GMP|Guanosine 5'-phosphate|Guanylic acid|Guanosine 5'-monophosphate|Guanosine monophosphate|[(2R,3S,4R,5R)-5-(2-amino-6-oxo-3H-purin-9-yl)-3,4-dihydroxyoxolan-2-yl]methyl dihydrogen phosphate
826	Adenine	Compound	135	73-24-5	C00147	C5H5N5	135.127	Adenine	190	C1=NC2=C(N1)C(=NC=N2)N	Adenine|6-Aminopurine|7H-purin-6-amine
827	L-Asparagine	Compound	132	70-47-3	C00152	C4H8N2O3	132.118	L-Asparagine	6267	C([C@@H](C(=O)O)N)C(=O)N	L-Asparagine|2-Aminosuccinamic acid|(2S)-2,4-diamino-4-oxobutanoic acid
828	Nicotinamide	Compound	122	98-92-0	C00153	C6H6N2O	122.125	Nicotinamide	936	C1=CC(=CN=C1)C(=O)N	Nicotinamide|Nicotinic acid amide|Vitamin PP|Niacinamide|pyridine-3-carboxamide
829	Palmitoyl-CoA	Compound	1005	NULL	C00154	C37H66N7O17P3S	1005.94	Palmitoyl-CoA	986	CCCCCCCCCCCCCCCC(=O)SCCNC(=O)CCNC(=O)C(C(C)(C)COP(=O)(O)OP(=O)(O)OCC1C(C(C(O1)N2C=NC3=C2N=CN=C3N)O)OP(=O)(O)O)O	Palmitoyl-CoA|Hexadecanoyl-CoA|S-[2-[3-[[4-[[[(2R,3S,4R,5R)-5-(6-aminopurin-9-yl)-4-hydroxy-3-phosphonooxyoxolan-2-yl]methoxy-hydroxyphosphoryl]oxy-hydroxyphosphoryl]oxy-2-hydroxy-3,3-dimethylbutanoyl]amino]propanoylamino]ethyl] hexadecanethioate
830	L-Homocysteine	Compound	135	6027-13-0	C00155	C4H9NO2S	135.185	L-Homocysteine		N[C@@H](CCS)C(O)=O	L-Homocysteine|L-2-Amino-4-mercaptobutyric acid|(2S)-2-amino-4-sulfanylbutanoic acid
831	Phosphatidylcholine	Compound	2049	8002-43-5	C00157	C10H18NO8PR2	0	Phosphatidylcholine	452110	CCCCCC(C(CC(C(CCCCCCCC(=O)OCC(COP(=O)([O-])OCC[N+](C)(C)C)OC(=O)CCCCCCCCC(C(CC(C(CC(C(C)I)I)I)I)I)I)I)I)I)I	Phosphatidylcholine|1,2-Diacyl-sn-glycero-3-phosphocholine|Lecithin|Choline phosphatide|Phosphatidyl-N-trimethylethanolamine|3-sn-Phosphatidylcholine
832	Citrate	Compound	192	77-92-9	C00158	C6H8O7	192.124	Citrate	311	C(C(=O)O)C(CC(=O)O)(C(=O)O)O	Citrate|2-Hydroxytricarballylic acid|Citric acid|2-Hydroxy-1,2,3-propanetricarboxylic acid|2-hydroxypropane-1,2,3-tricarboxylic acid
833	Phenylpyruvate	Compound	164	156-06-9	C00166	C9H8O3	164.158	Phenylpyruvate	997	C1=CC=C(C=C1)CC(=O)C(=O)O	Phenylpyruvate|alpha-Ketohydrocinnamic acid|Phenylpyruvic acid|3-Phenyl-2-oxopropanoate|keto-Phenylpyruvate|2-oxo-3-phenylpropanoic acid
834	Hydroxypyruvate	Compound	104	1113-60-6	C00168	C3H4O4	104.061	Hydroxypyruvate	964	C(C(=O)C(=O)O)O	Hydroxypyruvate|Hydroxypyruvic acid|3-Hydroxypyruvate|3-Hydroxypyruvic acid|3-hydroxy-2-oxopropanoic acid
835	Carbamoyl phosphate	Compound	141	NULL	C00169	CH4NO5P	141.02	Carbamoyl phosphate	278	C(=O)(N)OP(=O)(O)O	Carbamoyl phosphate|phosphono carbamate
836	L-Threonine	Input Compound	119	72-19-5	C00188	C4H9NO3	119.119	L-Threonine	6288	C[C@H]([C@@H](C(=O)O)N)O	L-Threonine|2-Amino-3-hydroxybutyric acid|(2S,3R)-2-amino-3-hydroxybutanoic acid
837	Ethanolamine	Compound	61	141-43-5	C00189	C2H7NO	61.0831	Ethanolamine	700	C(CO)N	Ethanolamine|2-Hydroxyethylamine|Aminoethanol|2-aminoethanol
838	Adenosine	Compound	267	58-61-7	C00212	C10H13N5O4	267.241	Adenosine	60961	C1=NC2=C(C(=N1)N)N=CN2[C@H]3[C@@H]([C@@H]([C@H](O3)CO)O)O	Adenosine|(2R,3R,4S,5R)-2-(6-aminopurin-9-yl)-5-(hydroxymethyl)oxolane-3,4-diol
839	Acetyl phosphate	Compound	140	NULL	C00227	C2H5O5P	140.032	Acetyl phosphate	186	CC(=O)OP(=O)(O)O	Acetyl phosphate|phosphono acetate
840	10-Formyltetrahydrofolate	Compound	473	NULL	C00234	C20H23N7O7	473.439	10-Formyltetrahydrofolate	10	NC1=NC2NCC(CN(C=O)c3ccc(cc3)C(=O)NC(CCC(O)=O)C(O)=O)N=C2C(=O)N1	10-Formyltetrahydrofolate|10-Formyl-THF|(2S)-2-[[4-[(2-amino-4-oxo-5,6,7,8-tetrahydro-1H-pteridin-6-yl)methyl-formylamino]benzoyl]amino]pentanedioic acid
841	Dihydrobiopterin	Compound	239	NULL	C00268	C9H13N5O3	239.231	Dihydrobiopterin		CC(O)C(O)C1CNC2=NC(N)=NC(=O)C2=N1	Dihydrobiopterin|Quinoid-dihydrobiopterin|6,7-Dihydrobiopterin|(6R)-6-(L-erythro-1,2-Dihydroxypropyl)-7,8-dihydro-6H-pterin|(6R)-2-amino-6-[(1R,2S)-1,2-dihydroxypropyl]-6,7-dihydro-1H-pteridin-4-one
842	N-Acetylneuraminate	Compound	309	131-48-6	C00270	C11H19NO9	309.27	N-Acetylneuraminate	439197	CC(=O)N[C@@H]1[C@H](CC(O[C@H]1[C@@H]([C@@H](CO)O)O)(C(=O)O)O)O	N-Acetylneuraminate|Neu5Ac|N-Acetylneuraminic acid|5-Acetamido-3,5-dideoxy-D-glycero-D-galacto-2-nonulosonic acid|(4S,5R,6R)-5-acetamido-2,4-dihydroxy-6-[(1R,2R)-1,2,3-trihydroxypropyl]oxane-2-carboxylic acid
843	Tetrahydrobiopterin	Compound	241	17528-72-2	C00272	C9H15N5O3	241.247	Tetrahydrobiopterin	1125	CC(C(C1CNC2=C(N1)C(=O)N=C(N2)N)O)O	Tetrahydrobiopterin|pteridinone|2-Amino-6-(1,2-dihydroxypropyl)-5,6,7,8-tetrahydoro-4(1H)-|5,6,7,8-Tetrahydrobiopterin|(6R)-2-amino-6-[(1R,2S)-1,2-dihydroxypropyl]-5,6,7,8-tetrahydro-1H-pteridin-4-one
844	CDPcholine	Compound	489	987-78-0	C00307	C14H27N4O11P2	488.324	CDPcholine	291	C[N+](C)(C)CCOP(=O)(O)OP(=O)(O)OCC1C(C(C(O1)N2C=CC(=NC2=O)N)O)O	CDPcholine|Citicoline|Cytidine 5'-diphosphocholine|CDP-choline|[[(2R,3S,4R,5R)-5-(4-amino-2-oxopyrimidin-1-yl)-3,4-dihydroxyoxolan-2-yl]methoxy-hydroxyphosphoryl] 2-(trimethylazaniumyl)ethyl phosphate|2-[[[(2R,3S,4R,5R)-5-(4-amino-2-oxopyrimidin-1-yl)-3,4-dihydroxyoxolan-2-yl]methoxy-hydroxyphosphoryl]oxy-hydroxyphosphoryl]oxyethyl-trimethylazanium
845	Spermidine	Compound	145	124-20-9	C00315	C7H19N3	145.246	Spermidine	1102	C(CCNCCCN)CN	Spermidine|N-(3-Aminopropyl)-1,4-butane-diamine|N'-(3-aminopropyl)butane-1,4-diamine
846	L-Citrulline	Compound	175	372-75-8	C00327	C6H13N3O3	175.186	L-Citrulline	9750	C(C[C@@H](C(=O)O)N)CNC(=O)N	L-Citrulline|2-Amino-5-ureidovaleric acid|Citrulline|(2S)-2-amino-5-(carbamoylamino)pentanoic acid
847	4-Aminobutanoate	Compound	103	56-12-2	C00334	C4H9NO2	103.12	4-Aminobutanoate	119	C(CC(=O)O)CN	4-Aminobutanoate|4-Aminobutyrate|4-Aminobutanoic acid|gamma-Aminobutyric acid|4-Aminobutyric acid|GABA
848	2-Methyl-3-oxopropanoate	Compound	102	NULL	C00349	C4H6O3	102.089	2-Methyl-3-oxopropanoate	296	CC(C=O)C(=O)O	2-Methyl-3-oxopropanoate|3-Oxo-2-methylpropanoate|Methylmalonate semialdehyde|2-methyl-3-oxopropanoic acid
849	Phosphatidylethanolamine	Compound	0	NULL	C00350	C7H12NO8PR2	0	Phosphatidylethanolamine	9547058	NULL	Phosphatidylethanolamine|(3-Phosphatidyl)-ethanolamine|(3-Phosphatidyl)ethanolamine|Cephalin|O-(1-beta-Acyl-2-acyl-sn-glycero-3-phospho)ethanolamine|1-Acyl-2-acyl-sn-glycero-3-phosphoethanolamine
850	D-Glucosamine 6-phosphate	Compound	259	3616-42-0	C00352	C6H14NO8P	259.151	D-Glucosamine 6-phosphate	439217	C([C@@H]1[C@H]([C@@H]([C@H]([C@H](O1)O)N)O)O)OP(=O)(O)O	D-Glucosamine 6-phosphate|D-Glucosamine phosphate|[(2R,3S,4R,5R)-5-amino-3,4,6-trihydroxyoxan-2-yl]methyl dihydrogen phosphate
851	L-Isoleucine	Input Compound	131	73-32-5	C00407	C6H13NO2	131.173	L-Isoleucine	791	CCC(C)C(C(=O)O)N	L-Isoleucine|2-Amino-3-methylvaleric acid|(2S,3S)-2-amino-3-methylpentanoic acid
852	Phosphatidate	Compound	596	NULL	C00416	C5H7O8PR2	0	Phosphatidate	5873088	COCCCCCCCCCCCC(=O)OC[C@@H](COP(=O)(O)O)OC(=O)CCCCCCCCCCCOC	Phosphatidate|Phosphatidic acid|3-sn-Phosphatidate|1,2-Diacyl-sn-glycerol 3-phosphate
853	N-Carbamoyl-L-aspartate	Compound	176	NULL	C00438	C5H8N2O5	176.127	N-Carbamoyl-L-aspartate	93072	C([C@@H](C(=O)O)NC(=O)N)C(=O)O	N-Carbamoyl-L-aspartate|(2S)-2-(carbamoylamino)butanedioic acid
854	N-Formimino-L-glutamate	Compound	174	NULL	C00439	C6H10N2O4	174.155	N-Formimino-L-glutamate	13160	C=NNC(CCC(=O)O)C(=O)O	N-Formimino-L-glutamate|N-Formimidoyl-L-glutamate|(2S)-2-(aminomethylideneamino)pentanedioic acid
855	N6-(L-1,3-Dicarboxypropyl)-L-lysine	Compound	276	997-68-2	C00449	C11H20N2O6	276.286	N6-(L-1,3-Dicarboxypropyl)-L-lysine	160556	C(CCN[C@@H](CCC(=O)O)C(=O)O)C[C@@H](C(=O)O)N	N6-(L-1,3-Dicarboxypropyl)-L-lysine|Saccharopine|L-Saccharopine|N-[(S)-5-Amino-5-carboxypentyl]-L-glutamic acid|(2S)-2-[[(5S)-5-amino-5-carboxypentyl]amino]pentanedioic acid
856	Nicotinamide D-ribonucleotide	Compound	334	1094-61-7	C00455	C11H15N2O8P	334.219	Nicotinamide D-ribonucleotide	14180	C1=CC(=C[N+](=C1)[C@H]2[C@@H]([C@@H]([C@H](O2)COP(=O)(O)[O-])O)O)C(=O)N	Nicotinamide D-ribonucleotide|Nicotinamide nucleotide|Nicotinamide ribonucleotide|Nicotinamide mononucleotide|NMN|beta-Nicotinamide mononucleotide|beta-Nicotinamide D-ribonucleotide|beta-Nicotinamide ribonucleotide|[(2R,3S,4R,5R)-5-(3-carbamoylpyridin-1-ium-1-yl)-3,4-dihydroxyoxolan-2-yl]methyl hydrogen phosphate|[(2R,3S,4R,5R)-5-(3-carbamoylpyridin-1-ium-1-yl)-3,4-dihydroxyoxolan-2-yl]methyl dih…
857	Ubiquitin	Compound	0	60267-61-0	C00496	NULL	0	Ubiquitin		NULL	Ubiquitin
858	Hydroquinone	Compound	110	123-31-9	C00530	C6H6O2	110.111	Hydroquinone	785	C1=CC(=CC=C1O)O	Hydroquinone|p-Benzenediol|Benzene-1,4-diol|1,4-Dihydroxybenzene|1,4-Benzenediol|Quinol|4-Hydroxyphenol
859	Cystathionine	Compound	222	535-34-2	C00542	C7H14N2O4S	222.262	Cystathionine	834	C(CSC[C@@H](C(=O)O)N)[C@@H](C(=O)O)N	Cystathionine|2-amino-4-(2-amino-2-carboxyethyl)sulfanylbutanoic acid
860	3',5'-Cyclic AMP	Compound	329	60-92-4	C00575	C10H12N5O6P	329.206	3',5'-Cyclic AMP	6076	C1[C@@H]2[C@H]([C@H]([C@@H](O2)N3C=NC4=C3N=CN=C4N)O)OP(=O)(O1)O	3',5'-Cyclic AMP|cAMP|Cyclic AMP|Cyclic adenylic acid|Adenosine 3',5'-phosphate|Adenosine 3',5'-cyclic phosphate|(4aR,6R,7R,7aS)-6-(6-aminopurin-9-yl)-2-hydroxy-2-oxo-4a,6,7,7a-tetrahydro-4H-furo[3,2-d][1,3,2]dioxaphosphinin-7-ol
861	Prostaglandin E2	Compound	352	363-24-6	C00584	C20H32O5	352.465	Prostaglandin E2	5280360	CCCCC[C@@H](\C=C\[C@H]1[C@@H](CC(=O)[C@@H]1C/C=C\CCCC(=O)O)O)O	Prostaglandin E2|(5Z,13E)-(15S)-11alpha,15-Dihydroxy-9-oxoprosta-5,13-dienoate|(5Z,13E)-(15S)-11alpha,15-Dihydroxy-9-oxoprost-13-enoate|Dinoprostone|PGE2|(Z)-7-[(1R,2R,3R)-3-hydroxy-2-[(E,3S)-3-hydroxyoct-1-enyl]-5-oxocyclopentyl]hept-5-enoic acid
862	Choline phosphate	Input Compound	184	107-73-3	C00588	C5H15NO4P	184.151	Choline phosphate	1014	C[N+](C)(C)CCOP(=O)(O)O	Choline phosphate|Phosphocholine|O-Phosphocholine|Phosphorylcholine|trimethyl(2-phosphonooxyethyl)azanium
863	N-Acetyl-L-glutamate	Compound	189	1188-37-0	C00624	C7H11NO5	189.166	N-Acetyl-L-glutamate	7345	CC(C(=O)O)NC(=O)C	N-Acetyl-L-glutamate|N-Acetyl-L-glutamic acid|(2S)-2-acetamidopentanedioic acid
864	Xanthosine 5'-phosphate	Compound	364	523-98-8	C00655	C10H13N4O9P	364.205	Xanthosine 5'-phosphate	1190	C1=NC2=C(N1C3C(C(C(O3)COP(=O)(O)O)O)O)NC(=O)NC2=O	Xanthosine 5'-phosphate|(9-D-Ribosylxanthine)-5'-phosphate|XMP|Xanthylic acid|[(2R,3S,4R,5R)-5-(2,6-dioxo-3H-purin-9-yl)-3,4-dihydroxyoxolan-2-yl]methyl dihydrogen phosphate
865	5-Formiminotetrahydrofolate	Compound	472	NULL	C00664	C20H24N8O6	472.455	5-Formiminotetrahydrofolate	530	C1C(N(C2=C(N1)NC(=NC2=O)N)C=N)CNC3=CC=C(C=C3)C(=O)NC(CCC(=O)O)C(=O)O	5-Formiminotetrahydrofolate|5-Formimidoyltetrahydrofolate|2-[[4-[(2-amino-5-methanimidoyl-4-oxo-1,6,7,8-tetrahydropteridin-6-yl)methylamino]benzoyl]amino]pentanedioic acid
866	gamma-L-Glutamyl-L-cysteine	Compound	250	686-58-8	C00669	C8H14N2O5S	250.272	gamma-L-Glutamyl-L-cysteine	123938	C(CC(=O)N[C@@H](CS)C(=O)O)[C@@H](C(=O)O)N	gamma-L-Glutamyl-L-cysteine|gamma-Glutamylcysteine|5-L-Glutamyl-L-cysteine|L-gamma-Glutamylcysteine|(2S)-2-amino-5-[[(1R)-1-carboxy-2-sulfanylethyl]amino]-5-oxopentanoic acid
867	Betaine	Compound	117	107-43-7	C00719	C5H11NO2	117.146	Betaine	247	C[N+](C)(C)CC(=O)[O-]	Betaine|Trimethylaminoacetate|Glycine betaine|Trimethylammonioacetate|N,N,N-Trimethylglycine|2-(trimethylazaniumyl)acetate|carboxymethyl(trimethyl)azanium
868	Lipoate	Compound	206	62-46-4	C00725	C8H14O2S2	206.326	Lipoate	864	C1CSSC1CCCCC(=O)O	Lipoate|1,2-Dithiolane-3R-pentanoic acid|Thioctic acid|alpha-Lipoic acid|Lipoic acid|5-(dithiolan-3-yl)pentanoic acid
869	Deamino-NAD+	Compound	665	NULL	C00857	C21H27N6O15P2	665.418	Deamino-NAD+	165490	Nc1ncnc2n(cnc12)[C@@H]3O[C@H](COP(O)(=O)OP(O)(=O)OC[C@H]4O[C@H]([C@H](O)[C@@H]4O)[n+]5cccc(c5)C(O)=O)[C@@H](O)[C@H]3O	Deamino-NAD+|Deamido-NAD+|Deamido-NAD|1-[(2R,3R,4S,5R)-5-[[[[(2R,3S,4R,5R)-5-(6-aminopurin-9-yl)-3,4-dihydroxyoxolan-2-yl]methoxy-hydroxyphosphoryl]oxy-hydroxyphosphoryl]oxymethyl]-3,4-dihydroxyoxolan-2-yl]pyridin-1-ium-3-carboxylic acid
870	2-Oxoglutaramate	Compound	145	NULL	C00940	C5H7NO4	145.113	2-Oxoglutaramate	48	C(CC(=O)N)C(=O)C(=O)O	2-Oxoglutaramate|2-Oxoglutaramic acid|2-Ketoglutaramate|alpha-Ketoglutaramate|5-amino-2,5-dioxopentanoic acid
871	1,3-Diaminopropane	Compound	74	109-76-2	C00986	C3H10N2	74.1249	1,3-Diaminopropane	428	C(CN)CN	1,3-Diaminopropane|1,3-Propanediamine|Trimethylenediamine|Propane-1,3-diamine
872	Ferricytochrome b5	Compound	0	NULL	C00996	NULL	0	Ferricytochrome b5		NULL	Ferricytochrome b5
873	Ferrocytochrome b5	Compound	0	NULL	C00999	NULL	0	Ferrocytochrome b5		NULL	Ferrocytochrome b5
874	O-Phospho-L-serine	Compound	185	407-41-0	C01005	C3H8NO6P	185.072	O-Phospho-L-serine	68841	C([C@@H](C(=O)O)N)OP(=O)(O)O	O-Phospho-L-serine|3-Phosphoserine|L-O-Phosphoserine|Dexfosfoserine|(2S)-2-amino-3-phosphonooxypropanoic acid
875	N,N-Dimethylglycine	Compound	103	1118-68-9	C01026	C4H9NO2	103.12	N,N-Dimethylglycine	673	CN(C)CC(=O)O	N,N-Dimethylglycine|Dimethylglycine|2-(dimethylamino)acetic acid
876	3-Oxo-delta5-steroid	Compound	272	NULL	C01034	C19H28O	272.425	3-Oxo-delta5-steroid		CC12CCCC1C3CC=C4CC(=O)CCC4(C)C3CC2	3-Oxo-delta5-steroid|10,13-dimethyl-1,2,4,7,8,9,11,12,14,15,16,17-dodecahydrocyclopenta[a]phenanthren-3-one
877	N-Acetyl-L-aspartate	Compound	175	NULL	C01042	C6H9NO5	175.139	N-Acetyl-L-aspartate	65065	CC(=O)N[C@@H](CC(=O)O)C(=O)O	N-Acetyl-L-aspartate|(2S)-2-acetamidobutanedioic acid
878	N-Formyl-L-aspartate	Compound	161	19427-28-2	C01044	C5H7NO5	161.113	N-Formyl-L-aspartate		OC(=O)C[C@H](NC=O)C(O)=O	N-Formyl-L-aspartate|(2S)-2-formamidobutanedioic acid
879	L-Glutamate 5-semialdehyde	Compound	131	NULL	C01165	C5H9NO3	131.13	L-Glutamate 5-semialdehyde	193305	C(CC(C(=O)O)N)C=O	L-Glutamate 5-semialdehyde|L-Glutamate gamma-semialdehyde|(2S)-2-amino-5-oxopentanoic acid
880	4-Methylthio-2-oxobutanoic acid	Compound	148	NULL	C01180	C5H8O3S	148.18	4-Methylthio-2-oxobutanoic acid	473	CSCCC(=O)C(=O)O	4-Methylthio-2-oxobutanoic acid|4-Methylthio-2-oxobutanoate|2-Oxo-4-methylthiobutanoate|2-Keto-4-methylthiobutyric acid|4-methylsulfanyl-2-oxobutanoic acid
881	N(omega)-(ADP-D-ribosyl)-L-arginine	Compound	715	NULL	C01201	C21H35N9O15P2	715.501	N(omega)-(ADP-D-ribosyl)-L-arginine		N[C@@H](CCCNC(=N)N[C@@H]1O[C@H](COP(O)(=O)OP(O)(=O)OC[C@H]2O[C@H]([C@H](O)[C@@H]2O)n3cnc4c(N)ncnc34)[C@@H](O)[C@H]1O)C(O)=O	N(omega)-(ADP-D-ribosyl)-L-arginine|N2-(ADP-D-ribosyl)-L-arginine|Nomega-(ADP-D-ribosyl)-L-arginine|(2S)-2-amino-5-[[amino-[[(2S,3R,4S,5R)-5-[[[[(2R,3S,4R,5R)-5-(6-aminopurin-9-yl)-3,4-dihydroxyoxolan-2-yl]methoxy-hydroxyphosphoryl]oxy-hydroxyphosphoryl]oxymethyl]-3,4-dihydroxyoxolan-2-yl]amino]methylidene]amino]pentanoic acid
882	(R)-3-Amino-2-methylpropanoate	Compound	103	NULL	C01205	C4H9NO2	103.12	(R)-3-Amino-2-methylpropanoate		C[C@@H](CN)C(O)=O	(R)-3-Amino-2-methylpropanoate|D-3-Amino-isobutanoate|(2R)-3-amino-2-methylpropanoic acid
883	N-Acetyl-beta-D-glucosaminylamine	Compound	220	NULL	C01239	C8H16N2O5	220.223	N-Acetyl-beta-D-glucosaminylamine	897	CC(=O)NC1C(C(C(OC1N)CO)O)O	N-Acetyl-beta-D-glucosaminylamine|N-[(2R,3R,4R,5S,6R)-2-amino-4,5-dihydroxy-6-(hydroxymethyl)oxan-3-yl]acetamide
884	P1,P4-Bis(5'-adenosyl) tetraphosphate	Compound	836	NULL	C01260	C20H28N10O19P4	836.387	P1,P4-Bis(5'-adenosyl) tetraphosphate	21706	Nc1ncnc2n(cnc12)[C@@H]3O[C@H](COP(O)(=O)OP(O)(=O)OP(O)(=O)OP(O)(=O)OC[C@H]4O[C@H]([C@H](O)[C@@H]4O)n5cnc6c(N)ncnc56)[C@@H](O)[C@H]3O	P1,P4-Bis(5'-adenosyl) tetraphosphate|AppppA|[[(2R,3S,4R,5R)-5-(6-aminopurin-9-yl)-3,4-dihydroxyoxolan-2-yl]methoxy-hydroxyphosphoryl] [[[(2R,3S,4R,5R)-5-(6-aminopurin-9-yl)-3,4-dihydroxyoxolan-2-yl]methoxy-hydroxyphosphoryl]oxy-hydroxyphosphoryl] hydrogen phosphate
885	Cys-Gly	Compound	178	19246-18-5	C01419	C5H10N2O3S	178.209	Cys-Gly	439498	C([C@@H](C(=O)NCC(=O)O)N)S	Cys-Gly|L-Cysteinylglycine|2-[[(2R)-2-amino-3-sulfanylpropanoyl]amino]acetic acid
886	tRNA(Asp)	Compound	0	NULL	C01638	C10H17O10PR2(C5H8O6PR)n	0	tRNA(Asp)		NULL	tRNA(Asp)
887	tRNA(Gln)	Compound	0	NULL	C01640	C15H21N5O10PR(C5H8O6PR)n	0	tRNA(Gln)		NULL	tRNA(Gln)
888	tRNA(Glu)	Compound	0	NULL	C01641	C15H21N5O10PR(C5H8O6PR)n	0	tRNA(Glu)		NULL	tRNA(Glu)
889	tRNA(Ile)	Compound	0	NULL	C01644	C15H21N5O10PR(C5H8O6PR)n	0	tRNA(Ile)		NULL	tRNA(Ile)
890	tRNA(Lys)	Compound	0	NULL	C01646	C10H17O10PR2(C5H8O6PR)n	0	tRNA(Lys)		NULL	tRNA(Lys)
891	tRNA(Met)	Compound	0	NULL	C01647	C15H21N5O10PR(C5H8O6PR)n	0	tRNA(Met)		NULL	tRNA(Met)
892	tRNA(Phe)	Compound	0	NULL	C01648	C10H17O10PR2(C5H8O6PR)n	0	tRNA(Phe)		NULL	tRNA(Phe)
893	tRNA(Ser)	Compound	0	NULL	C01650	C10H17O10PR2(C5H8O6PR)n	0	tRNA(Ser)		NULL	tRNA(Ser)
894	tRNA(Thr)	Compound	0	NULL	C01651	C10H17O10PR2(C5H8O6PR)n	0	tRNA(Thr)		NULL	tRNA(Thr)
895	Lanosterol	Compound	426	79-63-0	C01724	C30H50O	426.717	Lanosterol	246983	C[C@H](CCC=C(C)C)[C@H]1CC[C@@]2([C@@]1(CCC3=C2CC[C@@H]4[C@@]3(CC[C@@H](C4(C)C)O)C)C)C	Lanosterol|4,4',14alpha-Trimethyl-5alpha-cholesta-8,24-dien-3beta-ol|(3S,5R,10S,13R,14R,17R)-4,4,10,13,14-pentamethyl-17-[(2R)-6-methylhept-5-en-2-yl]-2,3,5,6,7,11,12,15,16,17-decahydro-1H-cyclopenta[a]phenanthren-3-ol
896	5-Oxoproline	Compound	129	98-79-3	C01879	C5H7NO3	129.114	5-Oxoproline	7405	C1CC(=O)N[C@@H]1C(=O)O	5-Oxoproline|Pyroglutamic acid|5-Pyrrolidone-2-carboxylic acid|Pyroglutamate|L-Pyroglutamic acid|L-5-Pyrrolidone-2-carboxylic acid|5-Oxo-L-proline|(2S)-5-oxopyrrolidine-2-carboxylic acid
897	L-Lysyl-tRNA	Compound	145	NULL	C01931	C6H13N2O2R	0	L-Lysyl-tRNA		NULL	L-Lysyl-tRNA|L-Lysyl-tRNA(Lys)
898	Obtusifoliol	Compound	426	16910-32-0	C01943	C30H50O	426.717	Obtusifoliol	656449	[H][C@@]1(CC[C@@]2(C)C3=C(CC[C@]12C)[C@@]4(C)CC[C@H](O)[C@@H](C)[C@]4([H])CC3)[C@H](C)CCC(=C)C(C)C	Obtusifoliol|4alpha,14alpha-Dimethyl-24-methylene-5alpha-cholesta-8-en-3beta-ol|4alpha,14alpha-Dimethyl-5alpha-ergosta-8,24(28)-dien-3beta-ol|(3S,4S,5S,10S,13R,14R,17R)-4,10,13,14-tetramethyl-17-[(2R)-6-methyl-5-methylideneheptan-2-yl]-1,2,3,4,5,6,7,11,12,15,16,17-dodecahydrocyclopenta[a]phenanthren-3-ol
899	Protein lysine	Compound	0	NULL	C02188	C7H13N3O2R2	0	Protein lysine		NULL	Protein lysine|Peptidyl-L-lysine
900	2-Aminoacrylate	Compound	87	NULL	C02218	C3H5NO2	87.0773	2-Aminoacrylate	123991	CC(=N)C(O)=O	2-Aminoacrylate|Dehydroalanine|2-aminoprop-2-enoic acid
901	Glutaminyl-tRNA	Compound	0	NULL	C02282	C20H29N7O12PR(C5H8O6PR)n	0	Glutaminyl-tRNA		NULL	Glutaminyl-tRNA|Gln-tRNA(Gln)|L-Glutaminyl-tRNA(Gln)|Glutaminyl-tRNA(Gln)
902	L-Cystathionine	Compound	222	56-88-2	C02291	C7H14N2O4S	222.262	L-Cystathionine	439258	N[C@@H](CCSC[C@H](N)C(O)=O)C(O)=O	L-Cystathionine|(2S)-2-amino-4-[(2R)-2-amino-2-carboxyethyl]sulfanylbutanoic acid
903	R-S-Glutathione	Compound	0	NULL	C02320	C10H16N3O6SR	0	R-S-Glutathione		NULL	R-S-Glutathione
904	L-Methionyl-tRNA	Compound	0	NULL	C02430	C20H30N6O11PSR(C5H8O6PR)n	0	L-Methionyl-tRNA		NULL	L-Methionyl-tRNA|L-Methionyl-tRNA(Met)
905	2-Phenylacetamide	Compound	135	103-81-1	C02505	C8H9NO	135.163	2-Phenylacetamide	7680	NC(=O)Cc1ccccc1	2-Phenylacetamide
906	L-Seryl-tRNA(Ser)	Compound	0	NULL	C02553	C13H22NO12PR2(C5H8O6PR)n	0	L-Seryl-tRNA(Ser)		NULL	L-Seryl-tRNA(Ser)
907	N-Acetylmethionine	Compound	191	65-82-7	C02712	C7H13NO3S	191.248	N-Acetylmethionine	6180	CSCCC(NC(C)=O)C(O)=O	N-Acetylmethionine|2-acetamido-4-methylsulfanylbutanoic acid
908	Phosphatidylserine	Compound	385	NULL	C02737	C8H12NO10PR2	0	Phosphatidylserine	0	CCCC(=O)O[C@H](COC(=O)CC)COP(=O)(O)OC[C@@H](C(=O)O)N	Phosphatidylserine|O3-Phosphatidyl-L-serine|Phosphatidyl-L-serine|3-O-sn-Phosphatidyl-L-serine|1,2-Diacyl-sn-glycerol 3-phospho-L-serine
909	3-Dehydrosphinganine	Compound	299	NULL	C02934	C18H37NO2	299.492	3-Dehydrosphinganine	631	CCCCCCCCCCCCCCCC(=O)C(CO)N	3-Dehydrosphinganine|3-Dehydro-D-sphinganine|(2S)-2-amino-1-hydroxyoctadecan-3-one
910	L-Aspartyl-tRNA(Asp)	Compound	0	NULL	C02984	C14H22NO13PR2(C5H8O6PR)n	0	L-Aspartyl-tRNA(Asp)		NULL	L-Aspartyl-tRNA(Asp)
911	L-Glutamyl-tRNA(Glu)	Compound	0	NULL	C02987	C20H28N6O13PR(C5H8O6PR)n	0	L-Glutamyl-tRNA(Glu)		NULL	L-Glutamyl-tRNA(Glu)
912	L-Threonyl-tRNA(Thr)	Compound	0	NULL	C02992	C14H24NO12PR2(C5H8O6PR)n	0	L-Threonyl-tRNA(Thr)		NULL	L-Threonyl-tRNA(Thr)
913	5-Phosphoribosylamine	Compound	229	NULL	C03090	C5H12NO7P	229.125	5-Phosphoribosylamine		C(C1C(C(C(O1)N)O)O)OP(=O)(O)O	5-Phosphoribosylamine|5-Phospho-D-ribosylamine|5-Phosphoribosyl-1-amine|5-Phospho-beta-D-ribosylamine|[(2R,3S,4R,5R)-5-amino-3,4-dihydroxyoxolan-2-yl]methyl dihydrogen phosphate
914	L-Isoleucyl-tRNA(Ile)	Compound	0	NULL	C03127	C21H32N6O11PR(C5H8O6PR)n	0	L-Isoleucyl-tRNA(Ile)		NULL	L-Isoleucyl-tRNA(Ile)
915	ADP-D-ribosyl-acceptor	Compound	0	NULL	C03245	NULL	0	ADP-D-ribosyl-acceptor		NULL	ADP-D-ribosyl-acceptor|(ADP-D-ribosyl)n-acceptor|(ADP-D-ribosyl)n+1-acceptor
916	L-Glutamyl 5-phosphate	Compound	227	NULL	C03287	C5H10NO7P	227.109	L-Glutamyl 5-phosphate	193475	N[C@@H](CCC(=O)OP(O)(O)=O)C(O)=O	L-Glutamyl 5-phosphate|L-Glutamate 5-phosphate|(2S)-2-amino-5-oxo-5-phosphonooxypentanoic acid
917	N-(L-Arginino)succinate	Compound	290	NULL	C03406	C10H18N4O6	290.273	N-(L-Arginino)succinate	439998	C(C[C@@H](C(=O)O)N)CN=C(N)NC(CC(=O)O)C(=O)O	N-(L-Arginino)succinate|L-Arginosuccinic acid|L-Argininosuccinic acid|N(omega)-(L-Arginino)succinate|L-Argininosuccinate|2-(Nomega-L-Arginino)succinate|(2S)-2-[[N'-[(4S)-4-amino-4-carboxybutyl]carbamimidoyl]amino]butanedioic acid
918	3-Methyl-2-oxopentanoate	Compound	130	NULL	C03465	C6H10O3	130.142	3-Methyl-2-oxopentanoate		CCC(C)C(=O)C(=O)O	3-Methyl-2-oxopentanoate|2-Oxo-3-methylvalerate|3-methyl-2-oxopentanoic acid
919	L-Phenylalanyl-tRNA(Phe)	Compound	0	NULL	C03511	C19H26NO11PR2(C5H8O6PR)n	0	L-Phenylalanyl-tRNA(Phe)		NULL	L-Phenylalanyl-tRNA(Phe)
920	Tetrahydrofolyl-[Glu](n)	Compound	0	NULL	C03541	C24H30N8O9(C5H7NO3)n	574.543	Tetrahydrofolyl-[Glu](n)	442163	NC1=NC2NCC(CNc3ccc(cc3)C(=O)NC(CCC(=O)NC(CCC(O)=O)C(=O)NC(CCC(O)=O)C(O)=O)C(O)=O)N=C2C(=O)N1	Tetrahydrofolyl-[Glu](n)|THF-polyglutamate|Tetrahydrofolyl-[Glu](n+1)|Tetrahydropteroyl-[gamma-Glu]n+1|Tetrahydropteroyl-[gamma-Glu]n|2-[[4-[[4-[(2-amino-4-oxo-5,6,7,8-tetrahydro-1H-pteridin-6-yl)methylamino]benzoyl]amino]-4-carboxybutanoyl]amino]pentanedioic acid
921	Protein N-ubiquityllysine	Compound	0	NULL	C03635	NULL	0	Protein N-ubiquityllysine		NULL	Protein N-ubiquityllysine
922	N-Acyl-O-acetylneuraminate	Compound	351	NULL	C03708	C12H18NO10R	0	N-Acyl-O-acetylneuraminate		NULL	N-Acyl-O-acetylneuraminate|N-Acetyl-O-acetylneuraminate
923	N6-(1,2-Dicarboxyethyl)-AMP	Compound	463	19046-78-7	C03794	C14H18N5O11P	463.293	N6-(1,2-Dicarboxyethyl)-AMP	440122	C1=NC2=C(C(=N1)NC(CC(=O)O)C(=O)O)N=CN2[C@H]3[C@@H]([C@@H]([C@H](O3)COP(=O)(O)O)O)O	N6-(1,2-Dicarboxyethyl)-AMP|Adenylosuccinate|Adenylosuccinic acid|N6-(1,2-Dicarboxyethyl)AMP|(2S)-2-[[9-[(2R,3R,4S,5R)-3,4-dihydroxy-5-(phosphonooxymethyl)oxolan-2-yl]purin-6-yl]amino]butanedioic acid
924	3beta-Hydroxy-delta5-steroid	Compound	274	NULL	C03836	C19H30O	274.441	3beta-Hydroxy-delta5-steroid		CC12CCCC1C3CC=C4C[C@@H](O)CCC4(C)C3CC2	3beta-Hydroxy-delta5-steroid|(3S)-10,13-dimethyl-2,3,4,7,8,9,11,12,14,15,16,17-dodecahydro-1H-cyclopenta[a]phenanthren-3-ol
925	(S)-1-Pyrroline-5-carboxylate	Compound	113	NULL	C03912	C5H7NO2	113.115	(S)-1-Pyrroline-5-carboxylate		[H][C@]1(CCC=N1)C(O)=O	(S)-1-Pyrroline-5-carboxylate|1-Pyrroline-5-carboxylate|L-1-Pyrroline-5-carboxylate|(2S)-3,4-dihydro-2H-pyrrole-2-carboxylic acid
926	1-Organyl-2-lyso-sn-glycero-3-phosphocholine	Compound	257	NULL	C04317	C8H20NO6PR	0	1-Organyl-2-lyso-sn-glycero-3-phosphocholine	0	NULL	1-Organyl-2-lyso-sn-glycero-3-phosphocholine|1-Radyl-2-lyso-sn-glycero-3-phosphocholine|1-Alkyl-2-lyso-sn-glycero-3-phosphocholine|1-Alkyl-sn-glycero-3-phosphocholine
927	N4-(Acetyl-beta-D-glucosaminyl)asparagine	Compound	335	NULL	C04540	C12H21N3O8	335.31	N4-(Acetyl-beta-D-glucosaminyl)asparagine	123826	CC(=O)N[C@@H]1[C@H]([C@@H]([C@H](O[C@H]1NC(=O)C[C@@H](C(=O)O)N)CO)O)O	N4-(Acetyl-beta-D-glucosaminyl)asparagine|1-beta-Aspartyl-N-acetyl-D-glucosaminylamine|N4-(beta-N-Acetyl-D-glucosaminyl)-L-asparagine|(2S)-4-[[(2R,3R,4R,5S,6R)-3-acetamido-4,5-dihydroxy-6-(hydroxymethyl)oxan-2-yl]amino]-2-amino-4-oxobutanoic acid
928	1-Alkyl-2-acetyl-sn-glycero-3-phosphocholine	Compound	299	NULL	C04598	C10H22NO7PR	0	1-Alkyl-2-acetyl-sn-glycero-3-phosphocholine	2503	NULL	1-Alkyl-2-acetyl-sn-glycero-3-phosphocholine|2-Acetyl-1-alkyl-sn-glycero-3-phosphocholine|Platelet-activating factor|PAF
929	(5Z,13E)-11alpha-Hydroxy-9,15-dioxoprost-13-enoate	Compound	350	NULL	C04707	C20H30O5	350.449	(5Z,13E)-11alpha-Hydroxy-9,15-dioxoprost-13-enoate		NULL	(5Z,13E)-11alpha-Hydroxy-9,15-dioxoprost-13-enoate|(5Z)-(15S)-11alpha-Hydroxy-9,15-dioxoprosta-13-enoate|(Z)-7-[(1R,2R,3R)-3-hydroxy-5-oxo-2-[(E)-3-oxooct-1-enyl]cyclopentyl]hept-5-enoic acid
930	2-Amino-4-hydroxy-6-(erythro-1,2,3-trihydroxypropyl)dihydropteridine	Compound	495	NULL	C04895	C9H16N5O13P3	495.17	2-Amino-4-hydroxy-6-(erythro-1,2,3-trihydroxypropyl)dihydropteridine	121885	C1C(=NC2=C(N1)NC(=NC2=O)N)[C@@H]([C@@H](COP(=O)(O)OP(=O)(O)OP(=O)(O)O)O)O	2-Amino-4-hydroxy-6-(erythro-1,2,3-trihydroxypropyl)dihydropteridine|triphosphate|6-[(1S,2R)-1,2-Dihydroxy-3-triphosphooxypropyl]-7,8-dihydropterin|6-(L-erythro-1,2-Dihydroxypropyl 3-triphosphate)-7,8-dihydropterin|7,8-Dihydroneopterin 3'-triphosphate|[[(2R,3S)-3-(2-amino-4-oxo-7,8-dihydro-1H-pteridin-6-yl)-2,3-dihydroxypropoxy]-hydroxyphosphoryl] phosphono hydrogen phosphate
931	Phenethylamine	Compound	121	64-04-0	C05332	C8H11N	121.18	Phenethylamine	1001	NCCc1ccccc1	Phenethylamine|Phenylethylamine|beta-Phenylethylamine|2-Phenylethylamine|2-phenylethanamine
932	N6-D-Biotinyl-L-lysine	Compound	372	NULL	C05552	C16H28N4O4S	372.483	N6-D-Biotinyl-L-lysine	83814	C1[C@H]2[C@@H]([C@@H](S1)CCCCC(=O)NCCCC[C@@H](C(=O)O)N)NC(=O)N2	N6-D-Biotinyl-L-lysine|epsilon-N-Biotinyl-L-lysine|Biocytin|(2S)-2-amino-6-[5-[(4S)-2-oxo-1,3,3a,4,6,6a-hexahydrothieno[3,4-d]imidazol-4-yl]pentanoylamino]hexanoic acid
933	R-S-Alanylglycine	Compound	0	NULL	C05729	C5H9N2O3SR	0	R-S-Alanylglycine		NULL	R-S-Alanylglycine|R-S-Cysteinylglycine
934	Acetyl adenylate	Compound	389	NULL	C05993	C12H16N5O8P	389.258	Acetyl adenylate	440867	CC(=O)OP(O)(=O)OC[C@H]1O[C@H]([C@H](O)[C@@H]1O)n2cnc3c(N)ncnc23	Acetyl adenylate|5'-Acetylphosphoadenosine|[[(2R,3S,4R,5R)-5-(6-aminopurin-9-yl)-3,4-dihydroxyoxolan-2-yl]methoxy-hydroxyphosphoryl] acetate
935	L-Glutamyl-tRNA(Gln)	Compound	0	NULL	C06112	C20H28N6O13PR(C5H8O6PR)n	0	L-Glutamyl-tRNA(Gln)		NULL	L-Glutamyl-tRNA(Gln)|Glu-tRNA(Gln)|Glutamyl-tRNA(Gln)
936	L-Aspartyl-tRNA(Asn)	Compound	0	NULL	C06113	C14H22NO13PR2(C5H8O6PR)n	0	L-Aspartyl-tRNA(Asn)		NULL	L-Aspartyl-tRNA(Asn)|Asp-tRNA(Asn)|Aspartyl-tRNA(Asn)
937	Tetrahydrofolyl-[Glu](2)	Compound	574	NULL	C09332	C24H30N8O9	574.543	Tetrahydrofolyl-[Glu](2)	442163	NC1=NC2=NCC(CNc3ccc(cc3)C(=O)NC(CCC(=O)NC(CCC(O)=O)C(O)=O)C(O)=O)NC2C(=O)N1	Tetrahydrofolyl-[Glu](2)|THF-L-glutamate|2-[[4-[[4-[(2-amino-4-oxo-5,6,7,8-tetrahydro-1H-pteridin-6-yl)methylamino]benzoyl]amino]-4-carboxybutanoyl]amino]pentanedioic acid
938	Formyl-L-methionyl peptide	Compound	0	NULL	C11439	C12H17N4O6SR3	0	Formyl-L-methionyl peptide		NULL	Formyl-L-methionyl peptide
939	Methionyl peptide	Compound	0	NULL	C11440	C11H17N4O5SR3	0	Methionyl peptide		NULL	Methionyl peptide
940	4,4-Dimethyl-5alpha-cholesta-8,14,24-trien-3beta-ol	Compound	410	NULL	C11455	C29H46O	410.675	4,4-Dimethyl-5alpha-cholesta-8,14,24-trien-3beta-ol	443212	C[C@H](CCC=C(C)C)[C@H]1CC=C2[C@@]1(CCC3=C2CC[C@@H]4[C@@]3(CC[C@@H](C4(C)C)O)C)C	4,4-Dimethyl-5alpha-cholesta-8,14,24-trien-3beta-ol|(3S,5R,10S,13R,17R)-4,4,10,13-tetramethyl-17-[(2R)-6-methylhept-5-en-2-yl]-1,2,3,5,6,7,11,12,16,17-decahydrocyclopenta[a]phenanthren-3-ol
941	4alpha-Methyl-5alpha-ergosta-8,14,24(28)-trien-3beta-ol	Compound	410	NULL	C11508	C29H46O	410.675	4alpha-Methyl-5alpha-ergosta-8,14,24(28)-trien-3beta-ol	443237	[H][C@@]12CCC3=C(CC[C@@]4(C)C3=CC[C@]4([H])[C@H](C)CCC(=C)C(C)C)[C@@]1(C)CC[C@H](O)[C@H]2C	4alpha-Methyl-5alpha-ergosta-8,14,24(28)-trien-3beta-ol|delta8,14 -Sterol|(3S,4S,5S,10S,13R,17R)-4,10,13-trimethyl-17-[(2R)-6-methyl-5-methylideneheptan-2-yl]-2,3,4,5,6,7,11,12,16,17-decahydro-1H-cyclopenta[a]phenanthren-3-ol
942	4-Hydroxyphenyl acetate	Compound	152	3233-32-7	C13636	C8H8O3	152.147	4-Hydroxyphenyl acetate		CC(=O)Oc1ccc(O)cc1	4-Hydroxyphenyl acetate|(4-hydroxyphenyl) acetate
943	tetrahydrobiopterin-4a-carbinolamine	Compound	0	NULL	CE1951	C9H16N5O4	0	tetrahydrobiopterin-4a-carbinolamine		C[C@H](O)[C@@H](O)[C@H]1CNC2=NC([NH3+])=NC(=O)C2(O)N1	tetrahydrobiopterin-4a-carbinolamine|4aOHBH4|4a-hydroxy-5,6,7,8-tetrahydrobiopterin
944	lipoyllysine	Compound	0	20902-53-8	CE2102	C14H26N2O3S2	0	lipoyllysine		[NH3+][C@H](CCCCNC(=O)CCCCC1CCSS1)C([O-])=O	lipoyllysine|DL-Lipoyl-L-lysine|Lipoyl-N-EPSILON-lysine|L-Lysine, mono-1,2-dithiolane-3-pentanoate
945	deoxyhypusine	Compound	0	NULL	CE5588	C10H25N3O2	0	deoxyhypusine		[NH3+]CCCC[NH2+]CCCC[C@@H]([NH3+])C([O-])=O	deoxyhypusine|N('6)-(4-aminobutyl)lysine|N('6)-(4-aminobutyl)-L-2,6-diaminohexanoic acid|N('6)-(4-aminobutyl)-L-lysine|(2S,11)-diamino-7-azaundecanoic acid
946	kinetensin	Compound	0	NULL	CE5786	C56H87N17O11	0	kinetensin		CC[C@@H](C)[C@@H]([NH3+])C(=O)N[C@@H](C)C(=O)N[C@H](CCCNC([NH3+])=N)C(=O)N[C@@H](CCCNC([NH3+])=N)C(=O)N[C@H](Cc1cnc[nH]1)C(=O)N2CCC[C@@H]2C(=O)N[C@@H](Cc3ccc(O)cc3)C(=O)N[C@H](Cc4ccccc4)C(=O)N[C@@H](CC(C)C)C([O-])=O	kinetensin|Ile-Ala-Arg-Arg-His-Pro-Tyr-Phe-Leu
947	kinetensin 1-3	Compound	0	NULL	CE5787	C15H31N6O4	0	kinetensin 1-3		CC[C@@H](C)[C@@H]([NH3+])C(=O)N[C@@H](C)C(=O)N[C@H](CCCNC([NH3+])=N)C([O-])=O	kinetensin 1-3|KT(1-3)|Ile-Ala-Arg
948	kinetensin 1-7	Compound	0	NULL	CE5788	C41H67N15O9	0	kinetensin 1-7		CC[C@@H](C)[C@@H]([NH3+])C(=O)N[C@@H](C)C(=O)N[C@H](CCCNC([NH3+])=N)C(=O)N[C@@H](CCCNC([NH3+])=N)C(=O)N[C@H](Cc1cnc[nH]1)C(=O)N2CCC[C@@H]2C(=O)N[C@@H](Cc3ccc(O)cc3)C([O-])=O	kinetensin 1-7|Ile-Ala-Arg-Arg-His-Pro-Tyr|KT(1-7)
949	kinetensin 4-7	Compound	0	NULL	CE5790	C26H38N9O6	0	kinetensin 4-7		[NH3+][C@H](CCCNC([NH3+])=N)C(=O)N[C@@H](Cc1cnc[nH]1)C(=O)N2CCC[C@H]2C(=O)N[C@H](Cc3ccc(O)cc3)C([O-])=O	kinetensin 4-7|Arg-His-Pro-Tyr|KT(4-7)

## Sheet: PHX10-24h default  node
Supplementary S3b Table - Details on metabolites of neighbor-extended network upon PHX 10 μM 24 h
SUID	canonicalName	Category	Compound.approximateMW	Compound.casnum	Compound.cid	Compound.formula	Compound.mw	Compound.name	Compound.pubchemcid	Compound.smiles	Compound.synonyms
17991	ATP	Input Compound	507	56-65-5	C00002	C10H16N5O13P3	507.181	ATP	5957	C1=NC2=C(C(=N1)N)N=CN2[C@H]3[C@@H]([C@@H]([C@H](O3)COP(=O)(O)OP(=O)(O)OP(=O)(O)O)O)O	ATP|Adenosine 5'-triphosphate|[[(2R,3S,4R,5R)-5-(6-aminopurin-9-yl)-3,4-dihydroxyoxolan-2-yl]methoxy-hydroxyphosphoryl] phosphono hydrogen phosphate
17992	NAD+	Input Compound	664	53-84-9	C00003	C21H28N7O14P2	664.433	NAD+	5892	C1=CC(=C[N+](=C1)[C@H]2[C@@H]([C@@H]([C@H](O2)COP(=O)([O-])OP(=O)(O)OC[C@@H]3[C@H]([C@H]([C@@H](O3)N4C=NC5=C4N=CN=C5N)O)O)O)O)C(=O)N	NAD+|Diphosphopyridine nucleotide|DPN|Nicotinamide adenine dinucleotide|NAD|Nadide|[[(2R,3S,4R,5R)-5-(6-aminopurin-9-yl)-3,4-dihydroxyoxolan-2-yl]methoxy-hydroxyphosphoryl] [(2R,3S,4R,5R)-5-(3-carbamoylpyridin-1-ium-1-yl)-3,4-dihydroxyoxolan-2-yl]methyl hydrogen phosphate
17993	NADH	Compound	665	NULL	C00004	C21H29N7O14P2	665.441	NADH	928	C1C=CN(C=C1C(=O)N)C2C(C(C(O2)COP(=O)(O)OP(=O)(O)OCC3C(C(C(O3)N4C=NC5=C4N=CN=C5N)O)O)O)O	NADH|DPNH|[[(2R,3S,4R,5R)-5-(6-aminopurin-9-yl)-3,4-dihydroxyoxolan-2-yl]methoxy-hydroxyphosphoryl] [(2R,3S,4R,5R)-5-(3-carbamoyl-4H-pyridin-1-yl)-3,4-dihydroxyoxolan-2-yl]methyl hydrogen phosphate
17994	NADP+	Compound	744	53-59-8	C00006	C21H29N7O17P3	744.413	NADP+	5886	C1=CC(=C[N+](=C1)[C@H]2[C@@H]([C@@H]([C@H](O2)COP(=O)(O)OP(=O)(O)OC[C@@H]3[C@H]([C@H]([C@@H](O3)N4C=NC5=C4N=CN=C5N)OP(=O)(O)O)O)O)O)C(=O)N	NADP+|Nicotinamide adenine dinucleotide phosphate|beta-Nicotinamide adenine dinucleotide phosphate|NADP|TPN|Triphosphopyridine nucleotide|[[(2R,3R,4R,5R)-5-(6-aminopurin-9-yl)-3-hydroxy-4-phosphonooxyoxolan-2-yl]methoxy-hydroxyphosphoryl] [(2R,3S,4R,5R)-5-(3-carbamoylpyridin-1-ium-1-yl)-3,4-dihydroxyoxolan-2-yl]methyl hydrogen phosphate
17995	ADP	Compound	427	20398-34-9	C00008	C10H15N5O10P2	427.201	ADP	6022	C1=NC2=C(C(=N1)N)N=CN2[C@H]3[C@@H]([C@@H]([C@H](O3)COP(=O)(O)OP(=O)(O)O)O)O	ADP|Adenosine 5'-diphosphate|[(2R,3S,4R,5R)-5-(6-aminopurin-9-yl)-3,4-dihydroxyoxolan-2-yl]methyl phosphono hydrogen phosphate
17996	CO2	Compound	44	124-38-9	C00011	CO2	44.0095	CO2	280	C(=O)=O	CO2|Carbon dioxide
17997	NH3	Compound	17	7664-41-7	C00014	H3N	17.0305	NH3	222	N	NH3|Ammonia|azane
17998	UDP	Compound	404	58-98-0	C00015	C9H14N2O12P2	404.161	UDP	6031	C1=CN(C(=O)NC1=O)[C@H]2[C@@H]([C@@H]([C@H](O2)COP(=O)(O)OP(=O)(O)O)O)O	UDP|Uridine 5'-diphosphate|[(2R,3S,4R,5R)-5-(2,4-dioxopyrimidin-1-yl)-3,4-dihydroxyoxolan-2-yl]methyl phosphono hydrogen phosphate
17999	S-Adenosyl-L-methionine	Compound	399	29908-03-0	C00019	C15H23N6O5S	398.437	S-Adenosyl-L-methionine	1079	C[S+](CCC(C(=O)O)N)CC1C(C(C(O1)N2C=NC3=C2N=CN=C3N)O)O	S-Adenosyl-L-methionine|S-Adenosylmethionine|SAM|AdoMet|(2S)-2-amino-4-[[(2S,3S,4R,5R)-5-(6-aminopurin-9-yl)-3,4-dihydroxyoxolan-2-yl]methyl-methylsulfonio]butanoate|[(3S)-3-amino-3-carboxypropyl]-[[(2S,3S,4R,5R)-5-(6-aminopurin-9-yl)-3,4-dihydroxyoxolan-2-yl]methyl]-methylsulfanium
18000	Pyruvate	Compound	88	127-17-3	C00022	C3H4O3	88.0621	Pyruvate	1060	CC(=O)C(=O)O	Pyruvate|Pyroracemic acid|Pyruvic acid|2-Oxopropanoic acid|2-Oxopropanoate
18001	L-Glutamate	Compound	147	56-86-0	C00025	C5H9NO4	147.129	L-Glutamate	33032	C1=C(N=C(S1)N=C(N)N)CSCCC(=NS(=O)(=O)N)N	L-Glutamate|L-Glutaminic acid|L-Glutamic acid|Glutamate|(2S)-2-aminopentanedioic acid
18002	Glycine	Input Compound	75	56-40-6	C00037	C2H5NO2	75.0666	Glycine	750	C(C(=O)O)N	Glycine|Aminoacetic acid|Gly|2-aminoacetic acid
18003	L-Alanine	Compound	89	56-41-7	C00041	C3H7NO2	89.0932	L-Alanine	5950	C[C@@H](C(=O)O)N	L-Alanine|L-alpha-Alanine|L-2-Aminopropionic acid|(2S)-2-aminopropanoic acid
18004	UDP-N-acetyl-D-glucosamine	Input Compound	607	NULL	C00043	C17H27N3O17P2	607.354	UDP-N-acetyl-D-glucosamine	10705	CC(=O)N[C@@H]1[C@H]([C@@H]([C@H](O[C@H]1OP(=O)(O)OP(=O)(O)OC[C@@H]2[C@H]([C@H]([C@@H](O2)N3C=CC(=O)NC3=O)O)O)CO)O)O	UDP-N-acetyl-D-glucosamine|UDP-N-acetylglucosamine|[(2R,3R,4R,5S,6R)-3-acetamido-4,5-dihydroxy-6-(hydroxymethyl)oxan-2-yl] [[(2R,3S,4R,5R)-5-(2,4-dioxopyrimidin-1-yl)-3,4-dihydroxyoxolan-2-yl]methoxy-hydroxyphosphoryl] hydrogen phosphate
18005	GTP	Compound	523	86-01-1	C00044	C10H16N5O14P3	523.18	GTP	6830	C1=NC2=C(N1[C@H]3[C@@H]([C@@H]([C@H](O3)COP(=O)(O)OP(=O)(O)OP(=O)(O)O)O)O)NC(=NC2=O)N	GTP|Guanosine 5'-triphosphate|[[(2R,3S,4R,5R)-5-(2-amino-6-oxo-3H-purin-9-yl)-3,4-dihydroxyoxolan-2-yl]methoxy-hydroxyphosphoryl] phosphono hydrogen phosphate
18006	RNA	Compound	0	NULL	C00046	C10H18O13P2R2(C5H8O6PR)n	0	RNA		NULL	RNA|RNAn+1|(Ribonucleotide)n|RNAn|RNA(linear)|(Ribonucleotide)n+m|Ribonucleic acid|(Ribonucleotide)m
18007	L-Lysine	Input Compound	146	56-87-1	C00047	C6H14N2O2	146.188	L-Lysine	5962	C(CCN)C[C@@H](C(=O)O)N	L-Lysine|2,6-Diaminohexanoic acid|Lysine acid|(2S)-2,6-diaminohexanoic acid
18008	Glyoxylate	Compound	74	298-12-4	C00048	C2H2O3	74.0355	Glyoxylate	760	C(=O)C(=O)O	Glyoxylate|Glyoxylic acid|Glyoxalate|oxaldehydic acid
18009	L-Aspartate	Compound	133	56-84-8	C00049	C4H7NO4	133.103	L-Aspartate	5960	C([C@@H](C(=O)O)N)C(=O)O	L-Aspartate|2-Aminosuccinic acid|L-Aspartic acid|(2S)-2-aminobutanedioic acid
18010	Glutathione	Compound	307	70-18-8	C00051	C10H17N3O6S	307.323	Glutathione	124886	C(CC(=O)N[C@@H](CS)C(=O)NCC(=O)O)[C@@H](C(=O)O)N	Glutathione|5-L-Glutamyl-L-cysteinylglycine|Reduced glutathione|gamma-L-Glutamyl-L-cysteinyl-glycine|N-(N-gamma-L-Glutamyl-L-cysteinyl)glycine|GSH|(2S)-2-amino-5-[[(2R)-1-(carboxymethylamino)-1-oxo-3-sulfanylpropan-2-yl]amino]-5-oxopentanoic acid
18011	Formate	Input Compound	46	64-18-6	C00058	CH2O2	46.0254	Formate	284	C(=O)O	Formate|Methanoic acid|Formic acid
18012	Carboxylate	Compound	44	NULL	C00060	CO2R	0	Carboxylate		NULL	Carboxylate|R-COOH|Carboxylic acid|Monocarboxylate
18013	L-Arginine	Compound	174	74-79-3	C00062	C6H14N4O2	174.201	L-Arginine	6322	C(C[C@@H](C(=O)O)N)CN=C(N)N	L-Arginine|(S)-2-Amino-5-guanidinovaleric acid|(2S)-2-amino-5-(diaminomethylideneamino)pentanoic acid
18014	L-Glutamine	Compound	146	56-85-9	C00064	C5H10N2O3	146.144	L-Glutamine	5961	C(CC(=O)N)[C@@H](C(=O)O)N	L-Glutamine|L-2-Aminoglutaramic acid|(2S)-2,5-diamino-5-oxopentanoic acid
18015	L-Serine	Input Compound	105	56-45-1	C00065	C3H7NO3	105.093	L-Serine	5951	C([C@@H](C(=O)O)N)O	L-Serine|L-3-Hydroxy-alanine|L-2-Amino-3-hydroxypropionic acid|Serine|(2S)-2-amino-3-hydroxypropanoic acid
18016	L-Methionine	Input Compound	149	63-68-3	C00073	C5H11NO2S	149.211	L-Methionine	6137	CSCC[C@H](N)C(O)=O	L-Methionine|L-2-Amino-4methylthiobutyric acid|Methionine|(2S)-2-amino-4-methylsulfanylbutanoic acid
18017	Phosphoenolpyruvate	Compound	168	138-08-9	C00074	C3H5O6P	168.042	Phosphoenolpyruvate	1005	C=C(C(=O)O)OP(=O)(O)O	Phosphoenolpyruvate|PEP|Phosphoenolpyruvic acid|2-phosphonooxyprop-2-enoic acid
18018	L-Phenylalanine	Compound	165	63-91-2	C00079	C9H11NO2	165.189	L-Phenylalanine	6140	C1=CC=C(C=C1)C[C@@H](C(=O)O)N	L-Phenylalanine|(S)-alpha-Amino-beta-phenylpropionic acid|(2S)-2-amino-3-phenylpropanoic acid
18019	Succinyl-CoA	Compound	867	604-98-8	C00091	C25H40N7O19P3S	867.607	Succinyl-CoA	439161	C1=CC=C(C(=C1)CN)SC2=CC=CC=C2CO	Succinyl-CoA|Succinyl coenzyme A|4-[2-[3-[[4-[[[(2R,3S,4R,5R)-5-(6-aminopurin-9-yl)-4-hydroxy-3-phosphonooxyoxolan-2-yl]methoxy-hydroxyphosphoryl]oxy-hydroxyphosphoryl]oxy-2-hydroxy-3,3-dimethylbutanoyl]amino]propanoylamino]ethylsulfanyl]-4-oxobutanoic acid
18020	L-Cysteine	Compound	121	52-90-4	C00097	C3H7NO2S	121.158	L-Cysteine	5862	C([C@@H](C(=O)O)N)S	L-Cysteine|L-2-Amino-3-mercaptopropionic acid|(2R)-2-amino-3-sulfanylpropanoic acid
18021	beta-Alanine	Compound	89	107-95-9	C00099	C3H7NO2	89.0932	beta-Alanine	239	C(CN)C(=O)O	beta-Alanine|3-Aminopropanoate|3-Aminopropionic acid|3-aminopropanoic acid
18022	Tetrahydrofolate	Compound	445	135-16-0	C00101	C19H23N7O6	445.429	Tetrahydrofolate	1129	C1C(NC2=C(N1)NC(=NC2=O)N)CNC3=CC=C(C=C3)C(=O)NC(CCC(=O)O)C(=O)O	Tetrahydrofolate|5,6,7,8-Tetrahydrofolate|Tetrahydrofolic acid|THF|(6S)-Tetrahydrofolate|(6S)-Tetrahydrofolic acid|(6S)-THFA|(2S)-2-[[4-[(2-amino-4-oxo-5,6,7,8-tetrahydro-1H-pteridin-6-yl)methylamino]benzoyl]amino]pentanedioic acid
18023	UMP	Compound	324	58-97-9	C00105	C9H13N2O9P	324.181	UMP	6030	C1=CN(C(=O)NC1=O)[C@H]2[C@@H]([C@@H]([C@H](O2)COP(=O)(O)O)O)O	UMP|Uridine 5'-monophosphate|Uridine monophosphate|Uridylic acid|5'Uridylic acid|[(2R,3S,4R,5R)-5-(2,4-dioxopyrimidin-1-yl)-3,4-dihydroxyoxolan-2-yl]methyl dihydrogen phosphate
18024	Choline	Input Compound	104	62-49-7	C00114	C5H14NO	104.171	Choline	305	C[N+](C)(C)CCO	Choline|Bilineurine|2-hydroxyethyl(trimethyl)azanium
18025	Biotin	Compound	244	58-85-5	C00120	C10H16N2O3S	244.311	Biotin	171548	C1[C@H]2[C@@H]([C@@H](S1)CCCCC(=O)O)NC(=O)N2	Biotin|Coenzyme R|D-Biotin|Vitamin H|5-[(3aS,4S,6aR)-2-oxo-1,3,3a,4,6,6a-hexahydrothieno[3,4-d]imidazol-4-yl]pentanoic acid
18026	L-Leucine	Input Compound	131	61-90-5	C00123	C6H13NO2	131.173	L-Leucine	6106	CC(C)C[C@@H](C(=O)O)N	L-Leucine|(2S)-alpha-2-Amino-4-methylvaleric acid|(2S)-alpha-Leucine|2-Amino-4-methylvaleric acid|(2S)-2-amino-4-methylpentanoic acid
18027	L-Histidine	Input Compound	155	71-00-1	C00135	C6H9N3O2	155.155	L-Histidine	6274	C1=C(NC=N1)C[C@@H](C(=O)O)N	L-Histidine|(S)-alpha-Amino-1H-imidazole-4-propionic acid|(2S)-2-amino-3-(1H-imidazol-5-yl)propanoic acid
18028	3-Methyl-2-oxobutanoic acid	Compound	116	NULL	C00141	C5H8O3	116.115	3-Methyl-2-oxobutanoic acid	49	CC(C)C(=O)C(=O)O	3-Methyl-2-oxobutanoic acid|3-Methyl-2-oxobutanoate|2-Oxoisovalerate|2-Oxo-3-methylbutanoate|3-Methyl-2-oxobutyric acid|alpha-Ketovaline|2-Oxoisopentanoate|2-Ketovaline|2-Keto-3-methylbutyric acid
18029	5,10-Methylenetetrahydrofolate	Compound	457	3432-99-3	C00143	C20H23N7O6	457.44	5,10-Methylenetetrahydrofolate	0	C2(N(c1(ccc(cc1)C(=O)NC(C(O)=O)CCC(O)=O))CN3([CH]2[CH2]Nc4(c3c(=O)[nH]c(n4)N)))	5,10-Methylenetetrahydrofolate|(6R)-5,10-Methylenetetrahydrofolate|5,10-Methylene-THF|2-[[4-[(6aR)-3-amino-1-oxo-4,5,6,6a,7,9-hexahydroimidazo[1,5-f]pteridin-8-yl]benzoyl]amino]pentanedioic acid
18030	L-Asparagine	Input Compound	132	70-47-3	C00152	C4H8N2O3	132.118	L-Asparagine	6267	C([C@@H](C(=O)O)N)C(=O)N	L-Asparagine|2-Aminosuccinamic acid|(2S)-2,4-diamino-4-oxobutanoic acid
18031	Nicotinamide	Input Compound	122	98-92-0	C00153	C6H6N2O	122.125	Nicotinamide	936	C1=CC(=CN=C1)C(=O)N	Nicotinamide|Nicotinic acid amide|Vitamin PP|Niacinamide|pyridine-3-carboxamide
18032	Palmitoyl-CoA	Compound	1005	NULL	C00154	C37H66N7O17P3S	1005.94	Palmitoyl-CoA	986	CCCCCCCCCCCCCCCC(=O)SCCNC(=O)CCNC(=O)C(C(C)(C)COP(=O)(O)OP(=O)(O)OCC1C(C(C(O1)N2C=NC3=C2N=CN=C3N)O)OP(=O)(O)O)O	Palmitoyl-CoA|Hexadecanoyl-CoA|S-[2-[3-[[4-[[[(2R,3S,4R,5R)-5-(6-aminopurin-9-yl)-4-hydroxy-3-phosphonooxyoxolan-2-yl]methoxy-hydroxyphosphoryl]oxy-hydroxyphosphoryl]oxy-2-hydroxy-3,3-dimethylbutanoyl]amino]propanoylamino]ethyl] hexadecanethioate
18033	L-Homocysteine	Compound	135	6027-13-0	C00155	C4H9NO2S	135.185	L-Homocysteine		N[C@@H](CCS)C(O)=O	L-Homocysteine|L-2-Amino-4-mercaptobutyric acid|(2S)-2-amino-4-sulfanylbutanoic acid
18034	Phosphatidylcholine	Compound	2049	8002-43-5	C00157	C10H18NO8PR2	0	Phosphatidylcholine	452110	CCCCCC(C(CC(C(CCCCCCCC(=O)OCC(COP(=O)([O-])OCC[N+](C)(C)C)OC(=O)CCCCCCCCC(C(CC(C(CC(C(C)I)I)I)I)I)I)I)I)I)I	Phosphatidylcholine|1,2-Diacyl-sn-glycero-3-phosphocholine|Lecithin|Choline phosphatide|Phosphatidyl-N-trimethylethanolamine|3-sn-Phosphatidylcholine
18035	UDPglucuronate	Compound	580	NULL	C00167	C15H22N2O18P2	580.285	UDPglucuronate	17473	C1=CN(C(=O)NC1=O)[C@H]2[C@@H]([C@@H]([C@H](O2)COP(=O)(O)OP(=O)(O)O[C@@H]3[C@@H]([C@H]([C@@H]([C@H](O3)C(=O)O)O)O)O)O)O	UDPglucuronate|UDP-glucuronate|UDP-D-glucuronate|UDP-alpha-D-glucuronate|(2S,3S,4S,5R,6R)-6-[[[(2R,3S,4R,5R)-5-(2,4-dioxopyrimidin-1-yl)-3,4-dihydroxyoxolan-2-yl]methoxy-hydroxyphosphoryl]oxy-hydroxyphosphoryl]oxy-3,4,5-trihydroxyoxane-2-carboxylic acid
18036	Hydroxypyruvate	Compound	104	1113-60-6	C00168	C3H4O4	104.061	Hydroxypyruvate	964	C(C(=O)C(=O)O)O	Hydroxypyruvate|Hydroxypyruvic acid|3-Hydroxypyruvate|3-Hydroxypyruvic acid|3-hydroxy-2-oxopropanoic acid
18037	L-Valine	Input Compound	117	72-18-4	C00183	C5H11NO2	117.146	L-Valine	1182	CC(C)C(C(=O)O)N	L-Valine|2-Amino-3-methylbutyric acid|(2S)-2-amino-3-methylbutanoic acid
18038	L-Threonine	Input Compound	119	72-19-5	C00188	C4H9NO3	119.119	L-Threonine	6288	C[C@H]([C@@H](C(=O)O)N)O	L-Threonine|2-Amino-3-hydroxybutyric acid|(2S,3R)-2-amino-3-hydroxybutanoic acid
18039	Ethanolamine	Compound	61	141-43-5	C00189	C2H7NO	61.0831	Ethanolamine	700	C(CO)N	Ethanolamine|2-Hydroxyethylamine|Aminoethanol|2-aminoethanol
18040	Sarcosine	Compound	89	107-97-1	C00213	C3H7NO2	89.0932	Sarcosine	1088	CNCC(=O)O	Sarcosine|N-Methylglycine|2-(methylamino)acetic acid
18041	4-Methyl-2-oxopentanoate	Compound	130	NULL	C00233	C6H10O3	130.142	4-Methyl-2-oxopentanoate		CC(C)CC(=O)C(O)=O	4-Methyl-2-oxopentanoate|2-Oxoisocaproate|4-methyl-2-oxopentanoic acid
18042	10-Formyltetrahydrofolate	Compound	473	NULL	C00234	C20H23N7O7	473.439	10-Formyltetrahydrofolate	10	NC1=NC2NCC(CN(C=O)c3ccc(cc3)C(=O)NC(CCC(O)=O)C(O)=O)N=C2C(=O)N1	10-Formyltetrahydrofolate|10-Formyl-THF|(2S)-2-[[4-[(2-amino-4-oxo-5,6,7,8-tetrahydro-1H-pteridin-6-yl)methyl-formylamino]benzoyl]amino]pentanedioic acid
18043	Spermidine	Compound	145	124-20-9	C00315	C7H19N3	145.246	Spermidine	1102	C(CCNCCCN)CN	Spermidine|N-(3-Aminopropyl)-1,4-butane-diamine|N'-(3-aminopropyl)butane-1,4-diamine
18044	Phosphatidylethanolamine	Compound	0	NULL	C00350	C7H12NO8PR2	0	Phosphatidylethanolamine	9547058	NULL	Phosphatidylethanolamine|(3-Phosphatidyl)-ethanolamine|(3-Phosphatidyl)ethanolamine|Cephalin|O-(1-beta-Acyl-2-acyl-sn-glycero-3-phospho)ethanolamine|1-Acyl-2-acyl-sn-glycero-3-phosphoethanolamine
18045	Carnosine	Compound	226	305-84-0	C00386	C9H14N4O3	226.232	Carnosine	439224	C1=C(NC=N1)C[C@@H](C(=O)O)NC(=O)CCN	Carnosine|Nalpha-(beta-alanyl)-L-histidine|(2S)-2-(3-aminopropanoylamino)-3-(1H-imidazol-5-yl)propanoic acid
18046	Histamine	Compound	111	51-45-6	C00388	C5H9N3	111.145	Histamine	774	C1=C(NC=N1)CCN	Histamine|Histamine|2-(4-Imidazolyl)ethylamine|1H-Imidazole-4-ethanamine|2-(1H-imidazol-5-yl)ethanamine
18047	L-Isoleucine	Input Compound	131	73-32-5	C00407	C6H13NO2	131.173	L-Isoleucine	791	CCC(C)C(C(=O)O)N	L-Isoleucine|2-Amino-3-methylvaleric acid|(2S,3S)-2-amino-3-methylpentanoic acid
18048	Phosphatidate	Compound	596	NULL	C00416	C5H7O8PR2	0	Phosphatidate	5873088	COCCCCCCCCCCCC(=O)OC[C@@H](COP(=O)(O)O)OC(=O)CCCCCCCCCCCOC	Phosphatidate|Phosphatidic acid|3-sn-Phosphatidate|1,2-Diacyl-sn-glycerol 3-phosphate
18049	5-Aminolevulinate	Compound	131	106-60-5	C00430	C5H9NO3	131.13	5-Aminolevulinate	137	C(CC(=O)O)C(=O)CN	5-Aminolevulinate|5-Amino-4-oxopentanoate|5-Amino-4-oxovaleric acid|5-amino-4-oxopentanoic acid
18050	N6-(L-1,3-Dicarboxypropyl)-L-lysine	Compound	276	997-68-2	C00449	C11H20N2O6	276.286	N6-(L-1,3-Dicarboxypropyl)-L-lysine	160556	C(CCN[C@@H](CCC(=O)O)C(=O)O)C[C@@H](C(=O)O)N	N6-(L-1,3-Dicarboxypropyl)-L-lysine|Saccharopine|L-Saccharopine|N-[(S)-5-Amino-5-carboxypentyl]-L-glutamic acid|(2S)-2-[[(5S)-5-amino-5-carboxypentyl]amino]pentanedioic acid
18051	Nicotinamide D-ribonucleotide	Compound	334	1094-61-7	C00455	C11H15N2O8P	334.219	Nicotinamide D-ribonucleotide	14180	C1=CC(=C[N+](=C1)[C@H]2[C@@H]([C@@H]([C@H](O2)COP(=O)(O)[O-])O)O)C(=O)N	Nicotinamide D-ribonucleotide|Nicotinamide nucleotide|Nicotinamide ribonucleotide|Nicotinamide mononucleotide|NMN|beta-Nicotinamide mononucleotide|beta-Nicotinamide D-ribonucleotide|beta-Nicotinamide ribonucleotide|[(2R,3S,4R,5R)-5-(3-carbamoylpyridin-1-ium-1-yl)-3,4-dihydroxyoxolan-2-yl]methyl hydrogen phosphate|[(2R,3S,4R,5R)-5-(3-carbamoylpyridin-1-ium-1-yl)-3,4-dihydroxyoxolan-2-yl]methyl dih…
18052	Hyaluronate	Compound	0	9004-61-9	C00518	(C14H21NO12)n	0	Hyaluronate	453617	NULL	Hyaluronate|Hyaluronic acid|[beta-N-Acetyl-D-glucosaminyl(1,4)beta-D-glucuronosyl(1,3)]n
18053	Cystathionine	Compound	222	535-34-2	C00542	C7H14N2O4S	222.262	Cystathionine	834	C(CSC[C@@H](C(=O)O)N)[C@@H](C(=O)O)N	Cystathionine|2-amino-4-(2-amino-2-carboxyethyl)sulfanylbutanoic acid
18054	3',5'-Cyclic AMP	Compound	329	60-92-4	C00575	C10H12N5O6P	329.206	3',5'-Cyclic AMP	6076	C1[C@@H]2[C@H]([C@H]([C@@H](O2)N3C=NC4=C3N=CN=C4N)O)OP(=O)(O1)O	3',5'-Cyclic AMP|cAMP|Cyclic AMP|Cyclic adenylic acid|Adenosine 3',5'-phosphate|Adenosine 3',5'-cyclic phosphate|(4aR,6R,7R,7aS)-6-(6-aminopurin-9-yl)-2-hydroxy-2-oxo-4a,6,7,7a-tetrahydro-4H-furo[3,2-d][1,3,2]dioxaphosphinin-7-ol
18055	Betaine aldehyde	Compound	102	NULL	C00576	C5H12NO	102.155	Betaine aldehyde	249	C[N+](C)(C)CC=O	Betaine aldehyde|trimethyl(2-oxoethyl)azanium
18056	Guanidinoacetate	Compound	117	352-97-6	C00581	C3H7N3O2	117.107	Guanidinoacetate	763	C(C(=O)O)N=C(N)N	Guanidinoacetate|Guanidoacetic acid|N-Amidinoglycine|Glycocyamine|Guanidinoacetic acid|2-(diaminomethylideneamino)acetic acid
18057	Prostaglandin E2	Compound	352	363-24-6	C00584	C20H32O5	352.465	Prostaglandin E2	5280360	CCCCC[C@@H](\C=C\[C@H]1[C@@H](CC(=O)[C@@H]1C/C=C\CCCC(=O)O)O)O	Prostaglandin E2|(5Z,13E)-(15S)-11alpha,15-Dihydroxy-9-oxoprosta-5,13-dienoate|(5Z,13E)-(15S)-11alpha,15-Dihydroxy-9-oxoprost-13-enoate|Dinoprostone|PGE2|(Z)-7-[(1R,2R,3R)-3-hydroxy-2-[(E,3S)-3-hydroxyoct-1-enyl]-5-oxocyclopentyl]hept-5-enoic acid
18058	Choline phosphate	Compound	184	107-73-3	C00588	C5H15NO4P	184.151	Choline phosphate	1014	C[N+](C)(C)CCOP(=O)(O)O	Choline phosphate|Phosphocholine|O-Phosphocholine|Phosphorylcholine|trimethyl(2-phosphonooxyethyl)azanium
18059	2-Methylpropanoyl-CoA	Compound	837	NULL	C00630	C25H42N7O17P3S	837.624	2-Methylpropanoyl-CoA	122283	CCCC(=O)SCCNC(=O)CCNC(=O)[C@@H](C(C)(C)COP(=O)(O)OP(=O)(O)OC[C@@H]1[C@H]([C@H]([C@@H](O1)N2C=NC3=C2N=CN=C3N)O)OP(=O)(O)O)O	2-Methylpropanoyl-CoA|Isobutyryl-CoA|2-Methylpropionyl-CoA|S-[2-[3-[[4-[[[(2R,3S,4R,5R)-5-(6-aminopurin-9-yl)-4-hydroxy-3-phosphonooxyoxolan-2-yl]methoxy-hydroxyphosphoryl]oxy-hydroxyphosphoryl]oxy-2-hydroxy-3,3-dimethylbutanoyl]amino]propanoylamino]ethyl] 2-methylpropanethioate
18060	gamma-L-Glutamyl-L-cysteine	Compound	250	686-58-8	C00669	C8H14N2O5S	250.272	gamma-L-Glutamyl-L-cysteine	123938	C(CC(=O)N[C@@H](CS)C(=O)O)[C@@H](C(=O)O)N	gamma-L-Glutamyl-L-cysteine|gamma-Glutamylcysteine|5-L-Glutamyl-L-cysteine|L-gamma-Glutamylcysteine|(2S)-2-amino-5-[[(1R)-1-carboxy-2-sulfanylethyl]amino]-5-oxopentanoic acid
18061	sn-glycero-3-Phosphocholine	Input Compound	258	NULL	C00670	C8H21NO6P	258.229	sn-glycero-3-Phosphocholine	439285	C[N+](C)(C)CCOP(=O)(O)OC[C@@H](CO)O	sn-glycero-3-Phosphocholine|Glycerophosphocholine|2-[[(2R)-2,3-dihydroxypropoxy]-hydroxyphosphoryl]oxyethyl-trimethylazanium
18062	Betaine	Input Compound	117	107-43-7	C00719	C5H11NO2	117.146	Betaine	247	C[N+](C)(C)CC(=O)[O-]	Betaine|Trimethylaminoacetate|Glycine betaine|Trimethylammonioacetate|N,N,N-Trimethylglycine|2-(trimethylazaniumyl)acetate|carboxymethyl(trimethyl)azanium
18063	Lipoate	Compound	206	62-46-4	C00725	C8H14O2S2	206.326	Lipoate	864	C1CSSC1CCCCC(=O)O	Lipoate|1,2-Dithiolane-3R-pentanoic acid|Thioctic acid|alpha-Lipoic acid|Lipoic acid|5-(dithiolan-3-yl)pentanoic acid
18064	Urocanate	Compound	138	104-98-3	C00785	C6H6N2O2	138.124	Urocanate	1178	C1=C(NC=N1)C=CC(=O)O	Urocanate|Urocanic acid|(E)-3-(1H-imidazol-5-yl)prop-2-enoic acid
18065	Deamino-NAD+	Compound	665	NULL	C00857	C21H27N6O15P2	665.418	Deamino-NAD+	165490	Nc1ncnc2n(cnc12)[C@@H]3O[C@H](COP(O)(=O)OP(O)(=O)OC[C@H]4O[C@H]([C@H](O)[C@@H]4O)[n+]5cccc(c5)C(O)=O)[C@@H](O)[C@H]3O	Deamino-NAD+|Deamido-NAD+|Deamido-NAD|1-[(2R,3R,4S,5R)-5-[[[[(2R,3S,4R,5R)-5-(6-aminopurin-9-yl)-3,4-dihydroxyoxolan-2-yl]methoxy-hydroxyphosphoryl]oxy-hydroxyphosphoryl]oxymethyl]-3,4-dihydroxyoxolan-2-yl]pyridin-1-ium-3-carboxylic acid
18066	1,3-Diaminopropane	Compound	74	109-76-2	C00986	C3H10N2	74.1249	1,3-Diaminopropane	428	C(CN)CN	1,3-Diaminopropane|1,3-Propanediamine|Trimethylenediamine|Propane-1,3-diamine
18067	Ferricytochrome b5	Compound	0	NULL	C00996	NULL	0	Ferricytochrome b5		NULL	Ferricytochrome b5
18068	Ferrocytochrome b5	Compound	0	NULL	C00999	NULL	0	Ferrocytochrome b5		NULL	Ferrocytochrome b5
18069	O-Phospho-L-serine	Compound	185	407-41-0	C01005	C3H8NO6P	185.072	O-Phospho-L-serine	68841	C([C@@H](C(=O)O)N)OP(=O)(O)O	O-Phospho-L-serine|3-Phosphoserine|L-O-Phosphoserine|Dexfosfoserine|(2S)-2-amino-3-phosphonooxypropanoic acid
18070	N,N-Dimethylglycine	Compound	103	1118-68-9	C01026	C4H9NO2	103.12	N,N-Dimethylglycine	673	CN(C)CC(=O)O	N,N-Dimethylglycine|Dimethylglycine|2-(dimethylamino)acetic acid
18071	2-Methylbutanoyl-CoA	Compound	851	NULL	C01033	C26H44N7O17P3S	851.651	2-Methylbutanoyl-CoA	54	CCC(C)C(=O)SCCNC(=O)CCNC(=O)C(O)C(C)(C)COP(O)(=O)OP(O)(=O)OC[C@H]1O[C@H]([C@H](O)[C@@H]1OP(O)(O)=O)n2cnc3c(N)ncnc23	2-Methylbutanoyl-CoA|2-Methylbutyryl-CoA|S-[2-[3-[[4-[[[(2R,3S,4R,5R)-5-(6-aminopurin-9-yl)-4-hydroxy-3-phosphonooxyoxolan-2-yl]methoxy-hydroxyphosphoryl]oxy-hydroxyphosphoryl]oxy-2-hydroxy-3,3-dimethylbutanoyl]amino]propanoylamino]ethyl] 2-methylbutanethioate
18072	3-Oxo-delta5-steroid	Compound	272	NULL	C01034	C19H28O	272.425	3-Oxo-delta5-steroid		CC12CCCC1C3CC=C4CC(=O)CCC4(C)C3CC2	3-Oxo-delta5-steroid|10,13-dimethyl-1,2,4,7,8,9,11,12,14,15,16,17-dodecahydrocyclopenta[a]phenanthren-3-one
18073	N-Formyl-L-aspartate	Compound	161	19427-28-2	C01044	C5H7NO5	161.113	N-Formyl-L-aspartate		OC(=O)C[C@H](NC=O)C(O)=O	N-Formyl-L-aspartate|(2S)-2-formamidobutanedioic acid
18074	4-Trimethylammoniobutanal	Compound	130	NULL	C01149	C7H16NO	130.208	4-Trimethylammoniobutanal	133	C[N+](C)(C)CCCC=O	4-Trimethylammoniobutanal|trimethyl(4-oxobutyl)azanium
18075	UDP-N-acetyl-D-mannosamine	Compound	607	NULL	C01170	C17H27N3O17P2	607.354	UDP-N-acetyl-D-mannosamine		CC(=O)N[C@H]1[C@@H](O)[C@H](O)[C@@H](CO)OC1OP(O)(=O)OP(O)(=O)OC[C@H]2O[C@H]([C@H](O)[C@@H]2O)N3C=CC(=O)NC3=O	UDP-N-acetyl-D-mannosamine|[(2R,3S,4R,5S,6R)-3-acetamido-4,5-dihydroxy-6-(hydroxymethyl)oxan-2-yl] [[(2R,3S,4R,5R)-5-(2,4-dioxopyrimidin-1-yl)-3,4-dihydroxyoxolan-2-yl]methoxy-hydroxyphosphoryl] hydrogen phosphate
18076	4-Methylthio-2-oxobutanoic acid	Compound	148	NULL	C01180	C5H8O3S	148.18	4-Methylthio-2-oxobutanoic acid	473	CSCCC(=O)C(=O)O	4-Methylthio-2-oxobutanoic acid|4-Methylthio-2-oxobutanoate|2-Oxo-4-methylthiobutanoate|2-Keto-4-methylthiobutyric acid|4-methylsulfanyl-2-oxobutanoic acid
18077	1-Phosphatidyl-D-myo-inositol	Compound	0	NULL	C01194	C11H17O13PR2	0	1-Phosphatidyl-D-myo-inositol		NULL	1-Phosphatidyl-D-myo-inositol|Phosphatidyl-1D-myo-inositol|1-Phosphatidyl-1D-myo-inositol|(3-Phosphatidyl)-1-D-inositol|1-Phosphatidyl-myo-inositol|1,2-Diacyl-sn-glycero-3-phosphoinositol
18078	N(omega)-(ADP-D-ribosyl)-L-arginine	Compound	715	NULL	C01201	C21H35N9O15P2	715.501	N(omega)-(ADP-D-ribosyl)-L-arginine		N[C@@H](CCCNC(=N)N[C@@H]1O[C@H](COP(O)(=O)OP(O)(=O)OC[C@H]2O[C@H]([C@H](O)[C@@H]2O)n3cnc4c(N)ncnc34)[C@@H](O)[C@H]1O)C(O)=O	N(omega)-(ADP-D-ribosyl)-L-arginine|N2-(ADP-D-ribosyl)-L-arginine|Nomega-(ADP-D-ribosyl)-L-arginine|(2S)-2-amino-5-[[amino-[[(2S,3R,4S,5R)-5-[[[[(2R,3S,4R,5R)-5-(6-aminopurin-9-yl)-3,4-dihydroxyoxolan-2-yl]methoxy-hydroxyphosphoryl]oxy-hydroxyphosphoryl]oxymethyl]-3,4-dihydroxyoxolan-2-yl]amino]methylidene]amino]pentanoic acid
18079	S-Aminomethyldihydrolipoylprotein	Compound	0	NULL	C01242	C9H18NOS2R	0	S-Aminomethyldihydrolipoylprotein		NULL	S-Aminomethyldihydrolipoylprotein|H-Protein-S-aminomethyldihydrolipoyllysine|[Protein]-S8-aminomethyldihydrolipoyllysine
18080	3-Hydroxy-N6,N6,N6-trimethyl-L-lysine	Compound	205	NULL	C01259	C9H21N2O3	205.275	3-Hydroxy-N6,N6,N6-trimethyl-L-lysine	439460	C[N+](C)(C)CCCC([C@@H](C(=O)O)N)O	3-Hydroxy-N6,N6,N6-trimethyl-L-lysine|[(5S)-5-amino-5-carboxy-4-hydroxypentyl]-trimethylazanium
18081	P1,P4-Bis(5'-adenosyl) tetraphosphate	Compound	836	NULL	C01260	C20H28N10O19P4	836.387	P1,P4-Bis(5'-adenosyl) tetraphosphate	21706	Nc1ncnc2n(cnc12)[C@@H]3O[C@H](COP(O)(=O)OP(O)(=O)OP(O)(=O)OP(O)(=O)OC[C@H]4O[C@H]([C@H](O)[C@@H]4O)n5cnc6c(N)ncnc56)[C@@H](O)[C@H]3O	P1,P4-Bis(5'-adenosyl) tetraphosphate|AppppA|[[(2R,3S,4R,5R)-5-(6-aminopurin-9-yl)-3,4-dihydroxyoxolan-2-yl]methoxy-hydroxyphosphoryl] [[[(2R,3S,4R,5R)-5-(6-aminopurin-9-yl)-3,4-dihydroxyoxolan-2-yl]methoxy-hydroxyphosphoryl]oxy-hydroxyphosphoryl] hydrogen phosphate
18082	N-Acetyl-D-glucosaminylphosphatidylinositol	Compound	0	NULL	C01288	C19H30NO18PR2	0	N-Acetyl-D-glucosaminylphosphatidylinositol	0	NULL	N-Acetyl-D-glucosaminylphosphatidylinositol|6-(N-Acetyl-alpha-D-glucosaminyl)-1-phosphatidyl-1D-myo-inositol
18083	N-Acetyl-beta-D-glucosaminyl-1,3-N-acetyl-D-galactosaminyl-R	Compound	0	NULL	C01306	C16H27N2O11R	0	N-Acetyl-beta-D-glucosaminyl-1,3-N-acetyl-D-galactosaminyl-R		NULL	N-Acetyl-beta-D-glucosaminyl-1,3-N-acetyl-D-galactosaminyl-R|N-Acetyl-beta-D-glucosaminyl-1,3-N-acetyl-beta-D-galactosaminyl-R
18084	tRNA(Asn)	Compound	0	NULL	C01637	C10H17O10PR2(C5H8O6PR)n	0	tRNA(Asn)		NULL	tRNA(Asn)
18085	tRNA(Gly)	Compound	0	NULL	C01642	C10H17O10PR2(C5H8O6PR)n	0	tRNA(Gly)		NULL	tRNA(Gly)
18086	tRNA(His)	Compound	0	NULL	C01643	C10H17O10PR2(C5H8O6PR)n	0	tRNA(His)		NULL	tRNA(His)
18087	tRNA(Ile)	Compound	0	NULL	C01644	C15H21N5O10PR(C5H8O6PR)n	0	tRNA(Ile)		NULL	tRNA(Ile)
18088	tRNA(Leu)	Compound	0	NULL	C01645	C15H21N5O10PR(C5H8O6PR)n	0	tRNA(Leu)		NULL	tRNA(Leu)
18089	tRNA(Lys)	Compound	0	NULL	C01646	C10H17O10PR2(C5H8O6PR)n	0	tRNA(Lys)		NULL	tRNA(Lys)
18090	tRNA(Met)	Compound	0	NULL	C01647	C15H21N5O10PR(C5H8O6PR)n	0	tRNA(Met)		NULL	tRNA(Met)
18091	tRNA(Ser)	Compound	0	NULL	C01650	C10H17O10PR2(C5H8O6PR)n	0	tRNA(Ser)		NULL	tRNA(Ser)
18092	tRNA(Thr)	Compound	0	NULL	C01651	C10H17O10PR2(C5H8O6PR)n	0	tRNA(Thr)		NULL	tRNA(Thr)
18093	tRNA(Val)	Compound	0	NULL	C01653	C15H21N5O10PR(C5H8O6PR)n	0	tRNA(Val)		NULL	tRNA(Val)
18094	Lanosterol	Compound	426	79-63-0	C01724	C30H50O	426.717	Lanosterol	246983	C[C@H](CCC=C(C)C)[C@H]1CC[C@@]2([C@@]1(CCC3=C2CC[C@@H]4[C@@]3(CC[C@@H](C4(C)C)O)C)C)C	Lanosterol|4,4',14alpha-Trimethyl-5alpha-cholesta-8,24-dien-3beta-ol|(3S,5R,10S,13R,14R,17R)-4,4,10,13,14-pentamethyl-17-[(2R)-6-methylhept-5-en-2-yl]-2,3,5,6,7,11,12,15,16,17-decahydro-1H-cyclopenta[a]phenanthren-3-ol
18095	Acylcholine	Compound	131	NULL	C01777	C6H13NO2R	0	Acylcholine		NULL	Acylcholine
18096	Choloyl-CoA	Compound	1157	NULL	C01794	C45H74N7O20P3S	1158.09	Choloyl-CoA	383	CC(CCC(=O)SCCNC(=O)CCNC(=O)C(C(C)(C)COP(=O)(O)OP(=O)(O)OCC1C(C(C(O1)N2C=NC3=C2N=CN=C3N)O)OP(=O)(O)O)O)C4CCC5C4(C(CC6C5C(CC7C6(CCC(C7)O)C)O)O)C	Choloyl-CoA|3alpha,7alpha,12alpha-Trihydroxy-5beta-cholan-24-one-CoA|3alpha,7alpha,12alpha-Trihydroxy-5beta-cholanoyl-CoA
18097	Glycocholate	Compound	465	475-31-0	C01921	C26H43NO6	465.623	Glycocholate	439604	C[C@H](CCC(=O)NCC(=O)O)C1CC[C@@H]2[C@@]1([C@H](C[C@H]3[C@H]2[C@@H](C[C@H]4[C@@]3(CC[C@H](C4)O)C)O)O)C	Glycocholate|3alpha,7alpha,12alpha-Trihydroxy-5beta-cholan-24-oylglycine|Glycocholic acid|2-[[(4R)-4-[(3R,5S,7R,8R,9S,10S,12S,13R,14S,17R)-3,7,12-trihydroxy-10,13-dimethyl-2,3,4,5,6,7,8,9,11,12,14,15,16,17-tetradecahydro-1H-cyclopenta[a]phenanthren-17-yl]pentanoyl]amino]acetic acid
18098	L-Lysyl-tRNA	Compound	145	NULL	C01931	C6H13N2O2R	0	L-Lysyl-tRNA		NULL	L-Lysyl-tRNA|L-Lysyl-tRNA(Lys)
18099	Obtusifoliol	Compound	426	16910-32-0	C01943	C30H50O	426.717	Obtusifoliol	656449	[H][C@@]1(CC[C@@]2(C)C3=C(CC[C@]12C)[C@@]4(C)CC[C@H](O)[C@@H](C)[C@]4([H])CC3)[C@H](C)CCC(=C)C(C)C	Obtusifoliol|4alpha,14alpha-Dimethyl-24-methylene-5alpha-cholesta-8-en-3beta-ol|4alpha,14alpha-Dimethyl-5alpha-ergosta-8,24(28)-dien-3beta-ol|(3S,4S,5S,10S,13R,14R,17R)-4,10,13,14-tetramethyl-17-[(2R)-6-methyl-5-methylideneheptan-2-yl]-1,2,3,4,5,6,7,11,12,15,16,17-dodecahydrocyclopenta[a]phenanthren-3-ol
18100	Acetylcholine	Compound	146	51-84-3	C01996	C7H16NO2	146.207	Acetylcholine	187	CC(=O)OCC[N+](C)(C)C	Acetylcholine|O-Acetylcholine|2-acetyloxyethyl(trimethyl)azanium
18101	L-Leucyl-tRNA	Compound	0	NULL	C02047	C21H32N6O11PR(C5H8O6PR)n	0	L-Leucyl-tRNA		NULL	L-Leucyl-tRNA|L-Leucyl-tRNA(Leu)
18102	Lipoylprotein	Compound	0	NULL	C02051	C12H18N2O4S2R2(C2H2NOR)n	0	Lipoylprotein		NULL	Lipoylprotein|H-Protein-lipoyllysine
18103	2-Aminoacrylate	Compound	87	NULL	C02218	C3H5NO2	87.0773	2-Aminoacrylate	123991	CC(=N)C(O)=O	2-Aminoacrylate|Dehydroalanine|2-aminoprop-2-enoic acid
18104	Arachidonyl-CoA	Compound	1053	17046-56-9	C02249	C41H66N7O17P3S	1053.99	Arachidonyl-CoA	5280503	CCCCC\C=C/C\C=C/C\C=C/C\C=C/CCCC(=O)SCCNC(=O)CCNC(=O)C(O)C(C)(C)COP(O)(=O)OP(O)(=O)OC[C@H]1O[C@H]([C@H](O)[C@@H]1OP(O)(O)=O)n2cnc3c(N)ncnc23	Arachidonyl-CoA|(5Z,8Z,11Z,14Z)-Icosatetraenoyl-CoA|Arachidonoyl-CoA|S-[2-[3-[[4-[[[(2R,3S,4R,5R)-5-(6-aminopurin-9-yl)-4-hydroxy-3-phosphonooxyoxolan-2-yl]methoxy-hydroxyphosphoryl]oxy-hydroxyphosphoryl]oxy-2-hydroxy-3,3-dimethylbutanoyl]amino]propanoylamino]ethyl] (5Z,8Z,11Z,14Z)-icosa-5,8,11,14-tetraenethioate
18105	L-Cystathionine	Compound	222	56-88-2	C02291	C7H14N2O4S	222.262	L-Cystathionine	439258	N[C@@H](CCSC[C@H](N)C(O)=O)C(O)=O	L-Cystathionine|(2S)-2-amino-4-[(2R)-2-amino-2-carboxyethyl]sulfanylbutanoic acid
18106	Glycyl-tRNA(Gly)	Compound	0	NULL	C02412	C12H20NO11PR2(C5H8O6PR)n	0	Glycyl-tRNA(Gly)		NULL	Glycyl-tRNA(Gly)
18107	L-Methionyl-tRNA	Compound	0	NULL	C02430	C20H30N6O11PSR(C5H8O6PR)n	0	L-Methionyl-tRNA		NULL	L-Methionyl-tRNA|L-Methionyl-tRNA(Met)
18108	L-Seryl-tRNA(Ser)	Compound	0	NULL	C02553	C13H22NO12PR2(C5H8O6PR)n	0	L-Seryl-tRNA(Ser)		NULL	L-Seryl-tRNA(Ser)
18109	L-Valyl-tRNA(Val)	Compound	0	NULL	C02554	C20H30N6O11PR(C5H8O6PR)n	0	L-Valyl-tRNA(Val)		NULL	L-Valyl-tRNA(Val)
18110	N-Acetylmethionine	Compound	191	65-82-7	C02712	C7H13NO3S	191.248	N-Acetylmethionine	6180	CSCCC(NC(C)=O)C(O)=O	N-Acetylmethionine|2-acetamido-4-methylsulfanylbutanoic acid
18111	Phosphatidylserine	Compound	385	NULL	C02737	C8H12NO10PR2	0	Phosphatidylserine	0	CCCC(=O)O[C@H](COC(=O)CC)COP(=O)(O)OC[C@@H](C(=O)O)N	Phosphatidylserine|O3-Phosphatidyl-L-serine|Phosphatidyl-L-serine|3-O-sn-Phosphatidyl-L-serine|1,2-Diacyl-sn-glycerol 3-phospho-L-serine
18112	1-Methylnicotinamide	Compound	137	NULL	C02918	C7H9N2O	137.159	1-Methylnicotinamide	457	C[N+]1=CC=CC(=C1)C(=O)N	1-Methylnicotinamide|1-methylpyridin-1-ium-3-carboxamide
18113	3-Dehydrosphinganine	Compound	299	NULL	C02934	C18H37NO2	299.492	3-Dehydrosphinganine	631	CCCCCCCCCCCCCCCC(=O)C(CO)N	3-Dehydrosphinganine|3-Dehydro-D-sphinganine|(2S)-2-amino-1-hydroxyoctadecan-3-one
18114	3-Methylbutanoyl-CoA	Compound	851	NULL	C02939	C26H44N7O17P3S	851.651	3-Methylbutanoyl-CoA	165435	CC(C)CC(=O)SCCNC(=O)CCNC(=O)[C@@H](C(C)(C)COP(=O)(O)OP(=O)(O)OC[C@@H]1[C@H]([C@H]([C@@H](O1)N2C=NC3=C2N=CN=C3N)O)OP(=O)(O)O)O	3-Methylbutanoyl-CoA|Isovaleryl-CoA|S-[2-[3-[[4-[[[(2R,3S,4R,5R)-5-(6-aminopurin-9-yl)-4-hydroxy-3-phosphonooxyoxolan-2-yl]methoxy-hydroxyphosphoryl]oxy-hydroxyphosphoryl]oxy-2-hydroxy-3,3-dimethylbutanoyl]amino]propanoylamino]ethyl] 3-methylbutanethioate
18115	L-Histidyl-tRNA(His)	Compound	0	NULL	C02988	C16H24N3O11PR2(C5H8O6PR)n	0	L-Histidyl-tRNA(His)		NULL	L-Histidyl-tRNA(His)
18116	L-Threonyl-tRNA(Thr)	Compound	0	NULL	C02992	C14H24NO12PR2(C5H8O6PR)n	0	L-Threonyl-tRNA(Thr)		NULL	L-Threonyl-tRNA(Thr)
18117	3-Methylcrotonyl-CoA	Compound	849	NULL	C03069	C26H42N7O17P3S	849.635	3-Methylcrotonyl-CoA	439869	CC(=CC(=O)SCCNC(=O)CCNC(=O)C(C(C)(C)COP(=O)(O)OP(=O)(O)OC[C@@H]1[C@H]([C@H]([C@@H](O1)N2C=NC3=C2N=CN=C3N)O)OP(=O)(O)O)O)C	3-Methylcrotonyl-CoA|3-Methylbut-2-enoyl-CoA|3-Methylcrotonoyl-CoA|Dimethylacryloyl-CoA|S-[2-[3-[[4-[[[(2R,3S,4R,5R)-5-(6-aminopurin-9-yl)-4-hydroxy-3-phosphonooxyoxolan-2-yl]methoxy-hydroxyphosphoryl]oxy-hydroxyphosphoryl]oxy-2-hydroxy-3,3-dimethylbutanoyl]amino]propanoylamino]ethyl] 3-methylbut-2-enethioate
18118	L-Isoleucyl-tRNA(Ile)	Compound	0	NULL	C03127	C21H32N6O11PR(C5H8O6PR)n	0	L-Isoleucyl-tRNA(Ile)		NULL	L-Isoleucyl-tRNA(Ile)
18119	N-Ribosylnicotinamide	Compound	255	NULL	C03150	C11H15N2O5	255.247	N-Ribosylnicotinamide	439924	C1=CC(=C[N+](=C1)[C@H]2[C@@H]([C@@H]([C@H](O2)CO)O)O)C(=O)N	N-Ribosylnicotinamide|1-(beta-D-Ribofuranosyl)nicotinamide|1-[(2R,3R,4S,5R)-3,4-dihydroxy-5-(hydroxymethyl)oxolan-2-yl]pyridin-1-ium-3-carboxamide
18120	ADP-D-ribosyl-acceptor	Compound	0	NULL	C03245	NULL	0	ADP-D-ribosyl-acceptor		NULL	ADP-D-ribosyl-acceptor|(ADP-D-ribosyl)n-acceptor|(ADP-D-ribosyl)n+1-acceptor
18121	L-Asparaginyl-tRNA(Asn)	Compound	0	NULL	C03402	C14H23N2O12PR2(C5H8O6PR)n	0	L-Asparaginyl-tRNA(Asn)		NULL	L-Asparaginyl-tRNA(Asn)|Asn-tRNA(Asn)|Asparaginyl-tRNA(Asn)
18122	3-Methyl-2-oxopentanoate	Compound	130	NULL	C03465	C6H10O3	130.142	3-Methyl-2-oxopentanoate		CCC(C)C(=O)C(=O)O	3-Methyl-2-oxopentanoate|2-Oxo-3-methylvalerate|3-methyl-2-oxopentanoic acid
18123	L-2-Amino-3-oxobutanoic acid	Compound	117	NULL	C03508	C4H7NO3	117.103	L-2-Amino-3-oxobutanoic acid	5460100	CC(=O)[C@H](N)C(O)=O	L-2-Amino-3-oxobutanoic acid|L-2-Amino-acetoacetate|(S)-2-Amino-3-oxobutanoic acid|L-2-Amino-3-oxobutanoate|(2S)-2-amino-3-oxobutanoic acid
18124	Tetrahydrofolyl-[Glu](n)	Compound	0	NULL	C03541	C24H30N8O9(C5H7NO3)n	574.543	Tetrahydrofolyl-[Glu](n)	442163	NC1=NC2NCC(CNc3ccc(cc3)C(=O)NC(CCC(=O)NC(CCC(O)=O)C(=O)NC(CCC(O)=O)C(O)=O)C(O)=O)N=C2C(=O)N1	Tetrahydrofolyl-[Glu](n)|THF-polyglutamate|Tetrahydrofolyl-[Glu](n+1)|Tetrahydropteroyl-[gamma-Glu]n+1|Tetrahydropteroyl-[gamma-Glu]n|2-[[4-[[4-[(2-amino-4-oxo-5,6,7,8-tetrahydro-1H-pteridin-6-yl)methylamino]benzoyl]amino]-4-carboxybutanoyl]amino]pentanedioic acid
18125	Lysosomal-enzyme D-mannose	Compound	0	NULL	C03706	NULL	0	Lysosomal-enzyme D-mannose		NULL	Lysosomal-enzyme D-mannose
18126	3beta-Hydroxy-delta5-steroid	Compound	274	NULL	C03836	C19H30O	274.441	3beta-Hydroxy-delta5-steroid		CC12CCCC1C3CC=C4C[C@@H](O)CCC4(C)C3CC2	3beta-Hydroxy-delta5-steroid|(3S)-10,13-dimethyl-2,3,4,7,8,9,11,12,14,15,16,17-dodecahydro-1H-cyclopenta[a]phenanthren-3-ol
18127	3alpha-Hydroxy-5beta-cholanate	Compound	376	434-13-9	C03990	C24H40O3	376.573	3alpha-Hydroxy-5beta-cholanate	9903	C[C@H](CCC(=O)O)[C@H]1CC[C@@H]2[C@@]1(CC[C@H]3[C@H]2CC[C@H]4[C@@]3(CC[C@H](C4)O)C)C	3alpha-Hydroxy-5beta-cholanate|3alpha-Hydroxy-5beta-cholanic acid|Lithocholate|Lithocholic acid|(4R)-4-[(3R,5R,8R,9S,10S,13R,14S,17R)-3-hydroxy-10,13-dimethyl-2,3,4,5,6,7,8,9,11,12,14,15,16,17-tetradecahydro-1H-cyclopenta[a]phenanthren-17-yl]pentanoic acid
18128	1-Acyl-sn-glycero-3-phosphocholine	Compound	285	NULL	C04230	C9H20NO7PR	0	1-Acyl-sn-glycero-3-phosphocholine	5280634	NULL	1-Acyl-sn-glycero-3-phosphocholine|1-Acyl-sn-glycerol-3-phosphocholine|2-Lysophosphatidylcholine|alpha-Acylglycerophosphocholine|2-Lysolecithin|1-Acylglycerophosphocholine
18129	2-Acyl-sn-glycero-3-phosphocholine	Compound	285	NULL	C04233	C9H20NO7PR	0	2-Acyl-sn-glycero-3-phosphocholine		NULL	2-Acyl-sn-glycero-3-phosphocholine|2-Acylglycero-3-phosphocholine|1-Lysolecithin|1-Lysophosphatidylcholine|3-Lysolecithin
18130	N-Acetyl-D-glucosamine 1-phosphate	Compound	301	NULL	C04256	C8H16NO9P	301.188	N-Acetyl-D-glucosamine 1-phosphate	900	CC(=O)NC1C(C(C(OC1OP(=O)(O)O)CO)O)O	N-Acetyl-D-glucosamine 1-phosphate|[(3R,4R,5S,6R)-3-acetamido-4,5-dihydroxy-6-(hydroxymethyl)oxan-2-yl] dihydrogen phosphate
18131	(5Z,13E)-11alpha-Hydroxy-9,15-dioxoprost-13-enoate	Compound	350	NULL	C04707	C20H30O5	350.449	(5Z,13E)-11alpha-Hydroxy-9,15-dioxoprost-13-enoate		NULL	(5Z,13E)-11alpha-Hydroxy-9,15-dioxoprost-13-enoate|(5Z)-(15S)-11alpha-Hydroxy-9,15-dioxoprosta-13-enoate|(Z)-7-[(1R,2R,3R)-3-hydroxy-5-oxo-2-[(E)-3-oxooct-1-enyl]cyclopentyl]hept-5-enoic acid
18132	Lysosomal-enzyme N-acetyl-D-glucosaminyl-phospho-D-mannose	Compound	463	NULL	C04789	C14H26NO14P	0	Lysosomal-enzyme N-acetyl-D-glucosaminyl-phospho-D-mannose		CC(=O)N[C@@H]1[C@@H](O)[C@H](O)[C@@H](CO)O[C@H]1OP(O)(=O)OC[C@H]2O[C@@H](O)[C@@H](O)[C@@H](O)[C@@H]2O	Lysosomal-enzyme N-acetyl-D-glucosaminyl-phospho-D-mannose
18133	2-Amino-4-hydroxy-6-(erythro-1,2,3-trihydroxypropyl)dihydropteridine	Compound	495	NULL	C04895	C9H16N5O13P3	495.17	2-Amino-4-hydroxy-6-(erythro-1,2,3-trihydroxypropyl)dihydropteridine	121885	C1C(=NC2=C(N1)NC(=NC2=O)N)[C@@H]([C@@H](COP(=O)(O)OP(=O)(O)OP(=O)(O)O)O)O	2-Amino-4-hydroxy-6-(erythro-1,2,3-trihydroxypropyl)dihydropteridine|triphosphate|6-[(1S,2R)-1,2-Dihydroxy-3-triphosphooxypropyl]-7,8-dihydropterin|6-(L-erythro-1,2-Dihydroxypropyl 3-triphosphate)-7,8-dihydropterin|7,8-Dihydroneopterin 3'-triphosphate|[[(2R,3S)-3-(2-amino-4-oxo-7,8-dihydro-1H-pteridin-6-yl)-2,3-dihydroxypropoxy]-hydroxyphosphoryl] phosphono hydrogen phosphate
18134	L-Allothreonine	Compound	119	28954-12-3	C05519	C4H9NO3	119.119	L-Allothreonine	99289	CC(O)C(N)C(O)=O	L-Allothreonine|L-allo-Threonine|(2S,3S)-2-amino-3-hydroxybutanoic acid
18135	2-Amino-3-oxoadipate	Compound	175	NULL	C05520	C6H9NO5	175.139	2-Amino-3-oxoadipate		NC(C(O)=O)C(=O)CCC(O)=O	2-Amino-3-oxoadipate|2-Amino-3-oxohexanedioic acid
18136	N6-D-Biotinyl-L-lysine	Compound	372	NULL	C05552	C16H28N4O4S	372.483	N6-D-Biotinyl-L-lysine	83814	C1[C@H]2[C@@H]([C@@H](S1)CCCCC(=O)NCCCC[C@@H](C(=O)O)N)NC(=O)N2	N6-D-Biotinyl-L-lysine|epsilon-N-Biotinyl-L-lysine|Biocytin|(2S)-2-amino-6-[5-[(4S)-2-oxo-1,3,3a,4,6,6a-hexahydrothieno[3,4-d]imidazol-4-yl]pentanoylamino]hexanoic acid
18137	R-S-Alanine	Compound	0	NULL	C05726	C3H6NO2SR	0	R-S-Alanine		NULL	R-S-Alanine|R-S-Cysteine|S-Substituted L-cysteine
18138	R-S-Alanylglycine	Compound	0	NULL	C05729	C5H9N2O3SR	0	R-S-Alanylglycine		NULL	R-S-Alanylglycine|R-S-Cysteinylglycine
18139	Leukotriene D4	Compound	496	NULL	C05951	C25H40N2O6S	496.66	Leukotriene D4	6435286	CCCCC\C=C/C\C=C/C=C/C=C/[C@H]([C@H](CCCC(=O)O)O)SCC(C(=O)NCC(=O)O)N	Leukotriene D4|LTD4|(5S,6R,7E,9E,11Z,14Z)-6-[(2R)-2-amino-3-(carboxymethylamino)-3-oxopropyl]sulfanyl-5-hydroxyicosa-7,9,11,14-tetraenoic acid
18140	Leukotriene E4	Compound	439	NULL	C05952	C23H37NO5S	439.609	Leukotriene E4	5280749	CCCCC\C=C/C/C=C\C=C\C=C\[C@@H](SC[C@H](N)C(O)=O)[C@@H](O)CCCC(O)=O	Leukotriene E4|(7E,9E,11Z,14Z)-(5S,6R)-6-(Cystein-S-yl)-5-hydroxyeicosa-7,9,11,14-|tetraenoate|LTE4|(7E,9E,11Z,14Z)-(5S,6R)-6-(Cystein-S-yl)-5-hydroxyicosa-7,9,11,14-|(5S,6R,7E,9E,11Z,14Z)-6-[(2R)-2-amino-2-carboxyethyl]sulfanyl-5-hydroxyicosa-7,9,11,14-tetraenoic acid
18141	Formyl-L-methionyl peptide	Compound	0	NULL	C11439	C12H17N4O6SR3	0	Formyl-L-methionyl peptide		NULL	Formyl-L-methionyl peptide
18142	Methionyl peptide	Compound	0	NULL	C11440	C11H17N4O5SR3	0	Methionyl peptide		NULL	Methionyl peptide
18143	4,4-Dimethyl-5alpha-cholesta-8,14,24-trien-3beta-ol	Compound	410	NULL	C11455	C29H46O	410.675	4,4-Dimethyl-5alpha-cholesta-8,14,24-trien-3beta-ol	443212	C[C@H](CCC=C(C)C)[C@H]1CC=C2[C@@]1(CCC3=C2CC[C@@H]4[C@@]3(CC[C@@H](C4(C)C)O)C)C	4,4-Dimethyl-5alpha-cholesta-8,14,24-trien-3beta-ol|(3S,5R,10S,13R,17R)-4,4,10,13-tetramethyl-17-[(2R)-6-methylhept-5-en-2-yl]-1,2,3,5,6,7,11,12,16,17-decahydrocyclopenta[a]phenanthren-3-ol
18144	4alpha-Methyl-5alpha-ergosta-8,14,24(28)-trien-3beta-ol	Compound	410	NULL	C11508	C29H46O	410.675	4alpha-Methyl-5alpha-ergosta-8,14,24(28)-trien-3beta-ol	443237	[H][C@@]12CCC3=C(CC[C@@]4(C)C3=CC[C@]4([H])[C@H](C)CCC(=C)C(C)C)[C@@]1(C)CC[C@H](O)[C@H]2C	4alpha-Methyl-5alpha-ergosta-8,14,24(28)-trien-3beta-ol|delta8,14 -Sterol|(3S,4S,5S,10S,13R,17R)-4,10,13-trimethyl-17-[(2R)-6-methyl-5-methylideneheptan-2-yl]-2,3,4,5,6,7,11,12,16,17-decahydro-1H-cyclopenta[a]phenanthren-3-ol
18145	N-acetyl-L-asparagine	Compound	0	4033-40-3	CE1556	C6H9N2O4	0	N-acetyl-L-asparagine		CC(=O)N[C@@H](CC(N)=O)C([O-])=O	N-acetyl-L-asparagine|AcAsn|N-acetylasparagine
18146	N-arachidonoylglycine	Compound	0	NULL	CE2020	C22H34NO3	0	N-arachidonoylglycine		CCCCC\C=C/C\C=C/C\C=C/C\C=C/CCCC(=O)NCC([O-])=O	N-arachidonoylglycine|N-arachidonyl-L-glycine|N-arachidonylglycine
18147	3-methylcrotonoylglycine	Compound	0	33008-07-0	CE2026	C7H10NO3	0	3-methylcrotonoylglycine		C\C(C)=C\C(=O)NCC([O-])=O	3-methylcrotonoylglycine|beta-Methylcrotonylglycine|N-(3-methyl-1-oxo-2-butenyl)-glycine|Glycine, N-(3-methyl-1-oxo-2-butenyl)-|3-methylcrotonylglycine
18148	lipoyllysine	Compound	0	20902-53-8	CE2102	C14H26N2O3S2	0	lipoyllysine		[NH3+][C@H](CCCCNC(=O)CCCCC1CCSS1)C([O-])=O	lipoyllysine|DL-Lipoyl-L-lysine|Lipoyl-N-EPSILON-lysine|L-Lysine, mono-1,2-dithiolane-3-pentanoate
18149	isovalerylglycine	Compound	0	NULL	CE4968	C7H12NO3	0	isovalerylglycine		CC(C)CC(=O)NCC([O-])=O	isovalerylglycine|iVGly
18150	isobutyrylglycine	Compound	0	NULL	CE4969	C6H10NO3	0	isobutyrylglycine		CC(C)C(=O)NCC([O-])=O	isobutyrylglycine|iBGly
18151	2-methylbutyrylglycine	Compound	0	NULL	CE4970	C7H12NO3	0	2-methylbutyrylglycine		CCC(C)C(=O)NCC([O-])=O	2-methylbutyrylglycine|mBGly
18152	10,11-dihydro-12R-hydroxy-leukotriene D4	Compound	0	NULL	CE4994	C25H41N2O7S	0	10,11-dihydro-12R-hydroxy-leukotriene D4		CCCCC\C=C/C[C@@H](O)C\C=C\C=C\[C@H](SC[C@H]([NH3+])C(=O)NCC([O-])=O)[C@H](O)CCCC([O-])=O	10,11-dihydro-12R-hydroxy-leukotriene D4|d-LTB(,3)|5S,12R-dihydroxy-6-S-cysteinyl-glycinyl-7E,9E,14Z-eicosatrienoate|5,12-dihydroxy-6-cysteinyl-glycinyl-7,9,14-eicosatrienoate|dLTB3
18153	10,11-dihydro-12R-hydroxy-leukotriene E4	Compound	0	NULL	CE4995	C23H38NO6S	0	10,11-dihydro-12R-hydroxy-leukotriene E4		CCCCC\C=C/C[C@H](O)C\C=C\C=C\[C@@H](SC[C@@H]([NH3+])C([O-])=O)[C@@H](O)CCCC([O-])=O	10,11-dihydro-12R-hydroxy-leukotriene E4|5,12-dihydroxy-6-cysteinyl-7,9,14-eicosatrienoate|5S,12R-dihydroxy-6-S-cysteinyl-7E,9E,14Z-eicosatrienoate|e-LTB(,3)|eLTB3
18154	glycolithocholate	Compound	0	474-74-8	CE5560	C26H42NO4	0	glycolithocholate		C[C@H](CCC(=O)NCC([O-])=O)[C@H]1CC[C@@H]2[C@H]3CC[C@H]4C[C@@H](O)CC[C@]4(C)[C@@H]3CC[C@]12C	glycolithocholate|glycolithocholic acid anion|3alpha-hydroxy-5beta-cholan-24-oic acid N-(carboxymethyl)amide|lithocholoyglycine|GLCh
18155	deoxyhypusine	Compound	0	NULL	CE5588	C10H25N3O2	0	deoxyhypusine		[NH3+]CCCC[NH2+]CCCC[C@@H]([NH3+])C([O-])=O	deoxyhypusine|N('6)-(4-aminobutyl)lysine|N('6)-(4-aminobutyl)-L-2,6-diaminohexanoic acid|N('6)-(4-aminobutyl)-L-lysine|(2S,11)-diamino-7-azaundecanoic acid
18156	somatostatin	Compound	0	NULL	CE5782	C77H108N18O19S2	0	somatostatin		C[C@@H]([NH3+])C(=O)NCC(=O)N[C@@H]1CSSCC[C@@H](NC(=O)[C@H](CO)NC(=O)[C@@H](NC(=O)[C@H](Cc2ccccc2)NC(=O)[C@@H](NC(=O)[C@H](CCCC[NH3+])NC(=O)[C@H](Cc3c[nH]c4ccccc34)NC(=O)[C@H](Cc5ccccc5)NC(=O)[C@H](Cc6ccccc6)NC(=O)[C@H](CC(N)=O)NC(=O)[C@H](CCCC[NH3+])NC1=O)[C@H](C)O)[C@H](C)O)C([O-])=O	somatostatin|Growth hormone release inhibiting factor|Ala-Gly-Cys-Lys-Asn-Phe-Phe-Trp-Lys-Thr-Phe-Thr-Ser-Cys|Somatostatin-14
18157	Somatostatin fragment 3-14	Compound	0	NULL	CE5783	C72H100N16O17S2	0	Somatostatin fragment 3-14		C[C@H](O)[C@@H]1NC(=O)[C@H](CCCC[NH3+])NC(=O)[C@H](Cc2c[nH]c3ccccc23)NC(=O)[C@H](Cc4ccccc4)NC(=O)[C@H](Cc5ccccc5)NC(=O)[C@H](CC(N)=O)NC(=O)[C@H](CCCC[NH3+])NC(=O)[C@H]([NH3+])CSSCC[C@@H](NC(=O)[C@H](CO)NC(=O)[C@@H](NC(=O)[C@H](Cc6ccccc6)NC1=O)[C@H](C)O)C([O-])=O	Somatostatin fragment 3-14|Cys-Lys-Asn-Phe-Phe-Trp-Lys-Thr-Phe-Thr-Ser-Cys [Disulfide bridge: 3-14]
18158	kinetensin	Compound	0	NULL	CE5786	C56H87N17O11	0	kinetensin		CC[C@@H](C)[C@@H]([NH3+])C(=O)N[C@@H](C)C(=O)N[C@H](CCCNC([NH3+])=N)C(=O)N[C@@H](CCCNC([NH3+])=N)C(=O)N[C@H](Cc1cnc[nH]1)C(=O)N2CCC[C@@H]2C(=O)N[C@@H](Cc3ccc(O)cc3)C(=O)N[C@H](Cc4ccccc4)C(=O)N[C@@H](CC(C)C)C([O-])=O	kinetensin|Ile-Ala-Arg-Arg-His-Pro-Tyr-Phe-Leu
18159	kinetensin 1-3	Compound	0	NULL	CE5787	C15H31N6O4	0	kinetensin 1-3		CC[C@@H](C)[C@@H]([NH3+])C(=O)N[C@@H](C)C(=O)N[C@H](CCCNC([NH3+])=N)C([O-])=O	kinetensin 1-3|KT(1-3)|Ile-Ala-Arg
18160	kinetensin 1-7	Compound	0	NULL	CE5788	C41H67N15O9	0	kinetensin 1-7		CC[C@@H](C)[C@@H]([NH3+])C(=O)N[C@@H](C)C(=O)N[C@H](CCCNC([NH3+])=N)C(=O)N[C@@H](CCCNC([NH3+])=N)C(=O)N[C@H](Cc1cnc[nH]1)C(=O)N2CCC[C@@H]2C(=O)N[C@@H](Cc3ccc(O)cc3)C([O-])=O	kinetensin 1-7|Ile-Ala-Arg-Arg-His-Pro-Tyr|KT(1-7)
18161	kinetensin 1-8	Compound	0	NULL	CE5789	C50H76N16O10	0	kinetensin 1-8		CC[C@@H](C)[C@@H]([NH3+])C(=O)N[C@@H](C)C(=O)N[C@H](CCCNC([NH3+])=N)C(=O)N[C@@H](CCCNC([NH3+])=N)C(=O)N[C@H](Cc1cnc[nH]1)C(=O)N2CCC[C@@H]2C(=O)N[C@@H](Cc3ccc(O)cc3)C(=O)N[C@H](Cc4ccccc4)C([O-])=O	kinetensin 1-8|KT(1-8)|Ile-Ala-Arg-Arg-His-Pro-Tyr-Phe
18162	kinetensin 4-7	Compound	0	NULL	CE5790	C26H38N9O6	0	kinetensin 4-7		[NH3+][C@H](CCCNC([NH3+])=N)C(=O)N[C@@H](Cc1cnc[nH]1)C(=O)N2CCC[C@H]2C(=O)N[C@H](Cc3ccc(O)cc3)C([O-])=O	kinetensin 4-7|Arg-His-Pro-Tyr|KT(4-7)
18163	kinetensin 4-8	Compound	0	NULL	CE5791	C35H47N10O7	0	kinetensin 4-8		[NH3+][C@H](CCCNC([NH3+])=N)C(=O)N[C@@H](Cc1cnc[nH]1)C(=O)N2CCC[C@H]2C(=O)N[C@H](Cc3ccc(O)cc3)C(=O)N[C@@H](Cc4ccccc4)C([O-])=O	kinetensin 4-8|Arg-His-Pro-Tyr-Phe|KT(4-8)
18164	neuromedin N	Compound	0	NULL	CE5797	C32H51N5O7	0	neuromedin N		CC[C@@H](C)[C@@H]([NH3+])C(=O)N1CCC[C@@H]1C(=O)N[C@@H](Cc2ccc(O)cc2)C(=O)N[C@H]([C@H](C)CC)C(=O)N[C@@H](CC(C)C)C([O-])=O	neuromedin N|NN|Ile-Pro-Tyr-Ile-Leu
18165	neuromedin N (1-4)	Compound	0	NULL	CE5798	C26H40N4O6	0	neuromedin N (1-4)		CC[C@@H](C)[C@@H]([NH3+])C(=O)N1CCC[C@@H]1C(=O)N[C@@H](Cc2ccc(O)cc2)C(=O)N[C@H]([C@H](C)CC)C([O-])=O	neuromedin N (1-4)|Ile-Pro-Tyr-Ile
18166	(GalNAc)1 (Ser/Thr)1	Compound	0	NULL	G00023	NULL	0	(GalNAc)1 (Ser/Thr)1		NULL	(GalNAc)1 (Ser/Thr)1
18167	(GalNAc)1 (GlcNAc)1 (Ser/Thr)1	Compound	0	NULL	G00031	NULL	0	(GalNAc)1 (GlcNAc)1 (Ser/Thr)1		NULL	(GalNAc)1 (GlcNAc)1 (Ser/Thr)1

## Sheet: GA1-6h default node
Supplementary S3c Table - Details on metabolites of neighbor-extended network upon GA 1 μM 6 h
SUID	canonicalName	Category	Compound.approximateMW	Compound.casnum	Compound.cid	Compound.formula	Compound.mw	Compound.name	Compound.pubchemcid	Compound.smiles	Compound.synonyms
3177	ATP	Input Compound	507	56-65-5	C00002	C10H16N5O13P3	507.181	ATP	5957	C1=NC2=C(C(=N1)N)N=CN2[C@H]3[C@@H]([C@@H]([C@H](O3)COP(=O)(O)OP(=O)(O)OP(=O)(O)O)O)O	ATP|Adenosine 5'-triphosphate|"[[(2R,3S,4R,5R)-5-(6-aminopurin-9-yl)-3,4-dihydroxyoxolan-2-yl]methoxy-hydroxyphosphoryl] phosphono hydrogen phosphate"
3178	NAD+	Input Compound	664	53-84-9	C00003	C21H28N7O14P2	664.433	NAD+	5892	C1=CC(=C[N+](=C1)[C@H]2[C@@H]([C@@H]([C@H](O2)COP(=O)([O-])OP(=O)(O)OC[C@@H]3[C@H]([C@H]([C@@H](O3)N4C=NC5=C4N=CN=C5N)O)O)O)O)C(=O)N	NAD+|Diphosphopyridine nucleotide|DPN|Nicotinamide adenine dinucleotide|NAD|Nadide|"[[(2R,3S,4R,5R)-5-(6-aminopurin-9-yl)-3,4-dihydroxyoxolan-2-yl]methoxy-hydroxyphosphoryl] [(2R,3S,4R,5R)-5-(3-carbamoylpyridin-1-ium-1-yl)-3,4-dihydroxyoxolan-2-yl]methyl hydrogen phosphate"
3179	NADH	Compound	665	NULL	C00004	C21H29N7O14P2	665.441	NADH	928	C1C=CN(C=C1C(=O)N)C2C(C(C(O2)COP(=O)(O)OP(=O)(O)OCC3C(C(C(O3)N4C=NC5=C4N=CN=C5N)O)O)O)O	NADH|DPNH|"[[(2R,3S,4R,5R)-5-(6-aminopurin-9-yl)-3,4-dihydroxyoxolan-2-yl]methoxy-hydroxyphosphoryl] [(2R,3S,4R,5R)-5-(3-carbamoyl-4H-pyridin-1-yl)-3,4-dihydroxyoxolan-2-yl]methyl hydrogen phosphate"
3180	NADP+	Compound	744	53-59-8	C00006	C21H29N7O17P3	744.413	NADP+	5886	C1=CC(=C[N+](=C1)[C@H]2[C@@H]([C@@H]([C@H](O2)COP(=O)(O)OP(=O)(O)OC[C@@H]3[C@H]([C@H]([C@@H](O3)N4C=NC5=C4N=CN=C5N)OP(=O)(O)O)O)O)O)C(=O)N	NADP+|Nicotinamide adenine dinucleotide phosphate|beta-Nicotinamide adenine dinucleotide phosphate|NADP|TPN|Triphosphopyridine nucleotide|"[[(2R,3R,4R,5R)-5-(6-aminopurin-9-yl)-3-hydroxy-4-phosphonooxyoxolan-2-yl]methoxy-hydroxyphosphoryl] [(2R,3S,4R,5R)-5-(3-carbamoylpyridin-1-ium-1-yl)-3,4-dihydroxyoxolan-2-yl]methyl hydrogen phosphate"
3181	ADP	Input Compound	427	20398-34-9	C00008	C10H15N5O10P2	427.201	ADP	6022	C1=NC2=C(C(=N1)N)N=CN2[C@H]3[C@@H]([C@@H]([C@H](O3)COP(=O)(O)OP(=O)(O)O)O)O	ADP|Adenosine 5'-diphosphate|"[(2R,3S,4R,5R)-5-(6-aminopurin-9-yl)-3,4-dihydroxyoxolan-2-yl]methyl phosphono hydrogen phosphate"
3182	NH3	Compound	17	7664-41-7	C00014	H3N	17.0305	NH3	222	N	NH3|Ammonia|azane
3183	UDP	Compound	404	58-98-0	C00015	C9H14N2O12P2	404.161	UDP	6031	C1=CN(C(=O)NC1=O)[C@H]2[C@@H]([C@@H]([C@H](O2)COP(=O)(O)OP(=O)(O)O)O)O	UDP|Uridine 5'-diphosphate|"[(2R,3S,4R,5R)-5-(2,4-dioxopyrimidin-1-yl)-3,4-dihydroxyoxolan-2-yl]methyl phosphono hydrogen phosphate"
3184	AMP	Compound	347	61-19-8	C00020	C10H14N5O7P	347.221	AMP	6083	C1=NC2=C(C(=N1)N)N=CN2[C@H]3[C@@H]([C@@H]([C@H](O3)COP(=O)(O)O)O)O	AMP|5'-AMP|Adenylate|Adenylic acid|Adenosine 5'-monophosphate|Adenosine 5'-phosphate|5'-Adenosine monophosphate|5'-Adenylic acid|"[(2R,3S,4R,5R)-5-(6-aminopurin-9-yl)-3,4-dihydroxyoxolan-2-yl]methyl dihydrogen phosphate"
3185	Pyruvate	Compound	88	127-17-3	C00022	C3H4O3	88.0621	Pyruvate	1060	CC(=O)C(=O)O	Pyruvate|Pyroracemic acid|Pyruvic acid|2-Oxopropanoic acid|2-Oxopropanoate
3186	L-Glutamate	Compound	147	56-86-0	C00025	C5H9NO4	147.129	L-Glutamate	33032	C1=C(N=C(S1)N=C(N)N)CSCCC(=NS(=O)(=O)N)N	L-Glutamate|L-Glutaminic acid|L-Glutamic acid|Glutamate|(2S)-2-aminopentanedioic acid
3187	2-Oxoglutarate	Compound	146	328-50-7	C00026	C5H6O5	146.098	2-Oxoglutarate	51	C(CC(=O)O)C(=O)C(=O)O	2-Oxoglutarate|2-Ketoglutaric acid|alpha-Ketoglutaric acid|Oxoglutaric acid|2-oxopentanedioic acid
3188	Glycine	Compound	75	56-40-6	C00037	C2H5NO2	75.0666	Glycine	750	C(C(=O)O)N	Glycine|Aminoacetic acid|Gly|2-aminoacetic acid
3189	L-Alanine	Input Compound	89	56-41-7	C00041	C3H7NO2	89.0932	L-Alanine	5950	C[C@@H](C(=O)O)N	L-Alanine|L-alpha-Alanine|L-2-Aminopropionic acid|(2S)-2-aminopropanoic acid
3190	UDP-N-acetyl-D-glucosamine	Input Compound	607	NULL	C00043	C17H27N3O17P2	607.354	UDP-N-acetyl-D-glucosamine	10705	CC(=O)N[C@@H]1[C@H]([C@@H]([C@H](O[C@H]1OP(=O)(O)OP(=O)(O)OC[C@@H]2[C@H]([C@H]([C@@H](O2)N3C=CC(=O)NC3=O)O)O)CO)O)O	UDP-N-acetyl-D-glucosamine|UDP-N-acetylglucosamine|"[(2R,3R,4R,5S,6R)-3-acetamido-4,5-dihydroxy-6-(hydroxymethyl)oxan-2-yl] [[(2R,3S,4R,5R)-5-(2,4-dioxopyrimidin-1-yl)-3,4-dihydroxyoxolan-2-yl]methoxy-hydroxyphosphoryl] hydrogen phosphate"
3191	RNA	Compound	0	NULL	C00046	C10H18O13P2R2(C5H8O6PR)n	0	RNA		NULL	RNA|RNAn+1|(Ribonucleotide)n|RNAn|RNA(linear)|(Ribonucleotide)n+m|Ribonucleic acid|(Ribonucleotide)m
3192	L-Arginine	Compound	174	74-79-3	C00062	C6H14N4O2	174.201	L-Arginine	6322	C(C[C@@H](C(=O)O)N)CN=C(N)N	L-Arginine|(S)-2-Amino-5-guanidinovaleric acid|(2S)-2-amino-5-(diaminomethylideneamino)pentanoic acid
3193	L-Glutamine	Compound	146	56-85-9	C00064	C5H10N2O3	146.144	L-Glutamine	5961	C(CC(=O)N)[C@@H](C(=O)O)N	L-Glutamine|L-2-Aminoglutaramic acid|"(2S)-2,5-diamino-5-oxopentanoic acid"
3194	L-Serine	Input Compound	105	56-45-1	C00065	C3H7NO3	105.093	L-Serine	5951	C([C@@H](C(=O)O)N)O	L-Serine|L-3-Hydroxy-alanine|L-2-Amino-3-hydroxypropionic acid|Serine|(2S)-2-amino-3-hydroxypropanoic acid
3195	Phosphoenolpyruvate	Compound	168	138-08-9	C00074	C3H5O6P	168.042	Phosphoenolpyruvate	1005	C=C(C(=O)O)OP(=O)(O)O	Phosphoenolpyruvate|PEP|Phosphoenolpyruvic acid|2-phosphonooxyprop-2-enoic acid
3196	L-Phenylalanine	Input Compound	165	63-91-2	C00079	C9H11NO2	165.189	L-Phenylalanine	6140	C1=CC=C(C=C1)C[C@@H](C(=O)O)N	L-Phenylalanine|(S)-alpha-Amino-beta-phenylpropionic acid|(2S)-2-amino-3-phenylpropanoic acid
3197	L-Tyrosine	Input Compound	181	60-18-4	C00082	C9H11NO3	181.189	L-Tyrosine	6057	C1=CC(=CC=C1C[C@@H](C(=O)O)N)O	L-Tyrosine|(S)-2-Amino-3-(p-hydroxyphenyl)propionic acid|(S)-3-(p-Hydroxyphenyl)alanine|Tyrosine|(2S)-2-amino-3-(4-hydroxyphenyl)propanoic acid
3198	L-Cysteine	Compound	121	52-90-4	C00097	C3H7NO2S	121.158	L-Cysteine	5862	C([C@@H](C(=O)O)N)S	L-Cysteine|L-2-Amino-3-mercaptopropionic acid|(2R)-2-amino-3-sulfanylpropanoic acid
3199	beta-Alanine	Compound	89	107-95-9	C00099	C3H7NO2	89.0932	beta-Alanine	239	C(CN)C(=O)O	beta-Alanine|3-Aminopropanoate|3-Aminopropionic acid|3-aminopropanoic acid
3200	Tetrahydrofolate	Compound	445	135-16-0	C00101	C19H23N7O6	445.429	Tetrahydrofolate	1129	C1C(NC2=C(N1)NC(=NC2=O)N)CNC3=CC=C(C=C3)C(=O)NC(CCC(=O)O)C(=O)O	Tetrahydrofolate|"5,6,7,8-Tetrahydrofolate"|Tetrahydrofolic acid|THF|(6S)-Tetrahydrofolate|(6S)-Tetrahydrofolic acid|(6S)-THFA|"(2S)-2-[[4-[(2-amino-4-oxo-5,6,7,8-tetrahydro-1H-pteridin-6-yl)methylamino]benzoyl]amino]pentanedioic acid"
3201	D-Glucose 1-phosphate	Compound	260	59-56-3	C00103	C6H13O9P	260.136	D-Glucose 1-phosphate	65533	C([C@@H]1[C@H]([C@@H]([C@H]([C@H](O1)OP(=O)(O)O)O)O)O)O	D-Glucose 1-phosphate|D-Glucose alpha-1-phosphate|Cori ester|alpha-D-Glucose 1-phosphate|"[(2R,3R,4S,5S,6R)-3,4,5-trihydroxy-6-(hydroxymethyl)oxan-2-yl] dihydrogen phosphate"
3202	UMP	Compound	324	58-97-9	C00105	C9H13N2O9P	324.181	UMP	6030	C1=CN(C(=O)NC1=O)[C@H]2[C@@H]([C@@H]([C@H](O2)COP(=O)(O)O)O)O	UMP|Uridine 5'-monophosphate|Uridine monophosphate|Uridylic acid|5'Uridylic acid|"[(2R,3S,4R,5R)-5-(2,4-dioxopyrimidin-1-yl)-3,4-dihydroxyoxolan-2-yl]methyl dihydrogen phosphate"
3203	Choline	Compound	104	62-49-7	C00114	C5H14NO	104.171	Choline	305	C[N+](C)(C)CCO	Choline|Bilineurine|2-hydroxyethyl(trimethyl)azanium
3204	L-Leucine	Input Compound	131	61-90-5	C00123	C6H13NO2	131.173	L-Leucine	6106	CC(C)C[C@@H](C(=O)O)N	L-Leucine|(2S)-alpha-2-Amino-4-methylvaleric acid|(2S)-alpha-Leucine|2-Amino-4-methylvaleric acid|(2S)-2-amino-4-methylpentanoic acid
3205	IMP	Compound	348	131-99-7	C00130	C10H13N4O8P	348.206	IMP	8582	C1=NC(=O)C2=C(N1)N(C=N2)[C@H]3[C@@H]([C@@H]([C@H](O3)COP(=O)(O)O)O)O	IMP|Inosinic acid|Inosine 5'-phosphate|Inosine 5'-monophosphate|Inosine monophosphate|5'-Inosine monophosphate|5'-Inosinate|5'-Inosinic acid|5'-IMP|"[(2R,3S,4R,5R)-3,4-dihydroxy-5-(6-oxo-3H-purin-9-yl)oxolan-2-yl]methyl dihydrogen phosphate"
3206	L-Histidine	Input Compound	155	71-00-1	C00135	C6H9N3O2	155.155	L-Histidine	6274	C1=C(NC=N1)C[C@@H](C(=O)O)N	L-Histidine|(S)-alpha-Amino-1H-imidazole-4-propionic acid|(2S)-2-amino-3-(1H-imidazol-5-yl)propanoic acid
3207	3-Methyl-2-oxobutanoic acid	Compound	116	NULL	C00141	C5H8O3	116.115	3-Methyl-2-oxobutanoic acid	49	CC(C)C(=O)C(=O)O	3-Methyl-2-oxobutanoic acid|3-Methyl-2-oxobutanoate|2-Oxoisovalerate|2-Oxo-3-methylbutanoate|3-Methyl-2-oxobutyric acid|alpha-Ketovaline|2-Oxoisopentanoate|2-Ketovaline|2-Keto-3-methylbutyric acid
3208	"5,10-Methylenetetrahydrofolate"	Compound	457	3432-99-3	C00143	C20H23N7O6	457.44	"5,10-Methylenetetrahydrofolate"	0	C2(N(c1(ccc(cc1)C(=O)NC(C(O)=O)CCC(O)=O))CN3([CH]2[CH2]Nc4(c3c(=O)[nH]c(n4)N)))	"5,10-Methylenetetrahydrofolate"|"(6R)-5,10-Methylenetetrahydrofolate"|"5,10-Methylene-THF"|"2-[[4-[(6aR)-3-amino-1-oxo-4,5,6,6a,7,9-hexahydroimidazo[1,5-f]pteridin-8-yl]benzoyl]amino]pentanedioic acid"
3209	GMP	Compound	363	85-32-5	C00144	C10H14N5O8P	363.221	GMP	6804	C1=NC2=C(N1[C@H]3[C@@H]([C@@H]([C@H](O3)COP(=O)(O)O)O)O)NC(=NC2=O)N	GMP|Guanosine 5'-phosphate|Guanylic acid|Guanosine 5'-monophosphate|Guanosine monophosphate|"[(2R,3S,4R,5R)-5-(2-amino-6-oxo-3H-purin-9-yl)-3,4-dihydroxyoxolan-2-yl]methyl dihydrogen phosphate"
3210	Adenine	Compound	135	73-24-5	C00147	C5H5N5	135.127	Adenine	190	C1=NC2=C(N1)C(=NC=N2)N	Adenine|6-Aminopurine|7H-purin-6-amine
3211	Nicotinamide	Compound	122	98-92-0	C00153	C6H6N2O	122.125	Nicotinamide	936	C1=CC(=CN=C1)C(=O)N	Nicotinamide|Nicotinic acid amide|Vitamin PP|Niacinamide|pyridine-3-carboxamide
3212	Palmitoyl-CoA	Compound	1005	NULL	C00154	C37H66N7O17P3S	1005.94	Palmitoyl-CoA	986	CCCCCCCCCCCCCCCC(=O)SCCNC(=O)CCNC(=O)C(C(C)(C)COP(=O)(O)OP(=O)(O)OCC1C(C(C(O1)N2C=NC3=C2N=CN=C3N)O)OP(=O)(O)O)O	Palmitoyl-CoA|Hexadecanoyl-CoA|"S-[2-[3-[[4-[[[(2R,3S,4R,5R)-5-(6-aminopurin-9-yl)-4-hydroxy-3-phosphonooxyoxolan-2-yl]methoxy-hydroxyphosphoryl]oxy-hydroxyphosphoryl]oxy-2-hydroxy-3,3-dimethylbutanoyl]amino]propanoylamino]ethyl] hexadecanethioate"
3213	L-Homocysteine	Compound	135	6027-13-0	C00155	C4H9NO2S	135.185	L-Homocysteine		N[C@@H](CCS)C(O)=O	L-Homocysteine|L-2-Amino-4-mercaptobutyric acid|(2S)-2-amino-4-sulfanylbutanoic acid
3214	Phosphatidylcholine	Compound	2049	8002-43-5	C00157	C10H18NO8PR2	0	Phosphatidylcholine	452110	CCCCCC(C(CC(C(CCCCCCCC(=O)OCC(COP(=O)([O-])OCC[N+](C)(C)C)OC(=O)CCCCCCCCC(C(CC(C(CC(C(C)I)I)I)I)I)I)I)I)I)I	Phosphatidylcholine|"1,2-Diacyl-sn-glycero-3-phosphocholine"|Lecithin|Choline phosphatide|Phosphatidyl-N-trimethylethanolamine|3-sn-Phosphatidylcholine
3215	Phenylpyruvate	Compound	164	156-06-9	C00166	C9H8O3	164.158	Phenylpyruvate	997	C1=CC=C(C=C1)CC(=O)C(=O)O	Phenylpyruvate|alpha-Ketohydrocinnamic acid|Phenylpyruvic acid|3-Phenyl-2-oxopropanoate|keto-Phenylpyruvate|2-oxo-3-phenylpropanoic acid
3216	UDPglucuronate	Compound	580	NULL	C00167	C15H22N2O18P2	580.285	UDPglucuronate	17473	C1=CN(C(=O)NC1=O)[C@H]2[C@@H]([C@@H]([C@H](O2)COP(=O)(O)OP(=O)(O)O[C@@H]3[C@@H]([C@H]([C@@H]([C@H](O3)C(=O)O)O)O)O)O)O	UDPglucuronate|UDP-glucuronate|UDP-D-glucuronate|UDP-alpha-D-glucuronate|"(2S,3S,4S,5R,6R)-6-[[[(2R,3S,4R,5R)-5-(2,4-dioxopyrimidin-1-yl)-3,4-dihydroxyoxolan-2-yl]methoxy-hydroxyphosphoryl]oxy-hydroxyphosphoryl]oxy-3,4,5-trihydroxyoxane-2-carboxylic acid"
3217	Hydroxypyruvate	Compound	104	1113-60-6	C00168	C3H4O4	104.061	Hydroxypyruvate	964	C(C(=O)C(=O)O)O	Hydroxypyruvate|Hydroxypyruvic acid|3-Hydroxypyruvate|3-Hydroxypyruvic acid|3-hydroxy-2-oxopropanoic acid
3218	L-Valine	Input Compound	117	72-18-4	C00183	C5H11NO2	117.146	L-Valine	1182	CC(C)C(C(=O)O)N	L-Valine|2-Amino-3-methylbutyric acid|(2S)-2-amino-3-methylbutanoic acid
3219	L-Threonine	Input Compound	119	72-19-5	C00188	C4H9NO3	119.119	L-Threonine	6288	C[C@H]([C@@H](C(=O)O)N)O	L-Threonine|2-Amino-3-hydroxybutyric acid|"(2S,3R)-2-amino-3-hydroxybutanoic acid"
3220	Ethanolamine	Compound	61	141-43-5	C00189	C2H7NO	61.0831	Ethanolamine	700	C(CO)N	Ethanolamine|2-Hydroxyethylamine|Aminoethanol|2-aminoethanol
3221	dADP	Compound	411	NULL	C00206	C10H15N5O9P2	411.202	dADP	188966	C1[C@@H]([C@H](O[C@H]1N2C=NC3=C2N=CN=C3N)COP(=O)(O)OP(=O)(O)O)O	dADP|2'-Deoxyadenosine 5'-diphosphate|"[(2R,3S,5R)-5-(6-aminopurin-9-yl)-3-hydroxyoxolan-2-yl]methyl phosphono hydrogen phosphate"
3222	Adenosine	Input Compound	267	58-61-7	C00212	C10H13N5O4	267.241	Adenosine	60961	C1=NC2=C(C(=N1)N)N=CN2[C@H]3[C@@H]([C@@H]([C@H](O3)CO)O)O	Adenosine|"(2R,3R,4S,5R)-2-(6-aminopurin-9-yl)-5-(hydroxymethyl)oxolane-3,4-diol"
3223	4-Methyl-2-oxopentanoate	Compound	130	NULL	C00233	C6H10O3	130.142	4-Methyl-2-oxopentanoate		CC(C)CC(=O)C(O)=O	4-Methyl-2-oxopentanoate|2-Oxoisocaproate|4-methyl-2-oxopentanoic acid
3224	Guanine	Compound	151	73-40-5	C00242	C5H5N5O	151.126	Guanine	764	C1=NC2=C(N1)C(=O)N=C(N2)N	Guanine|2-Amino-6-hydroxypurine|"2-amino-3,7-dihydropurin-6-one"
3225	Hypoxanthine	Compound	136	68-94-0	C00262	C5H4N4O	136.111	Hypoxanthine	790	C1=NC2=C(N1)C(=O)N=CN2	Hypoxanthine|Purine-6-ol|"3,7-dihydropurin-6-one"
3226	alpha-D-Glucose	Compound	180	50-99-7	C00267	C6H12O6	180.156	alpha-D-Glucose	79025	C([C@@H]1[C@H]([C@@H]([C@H]([C@H](O1)O)O)O)O)O	alpha-D-Glucose|"(2S,3R,4S,5S,6R)-6-(hydroxymethyl)oxane-2,3,4,5-tetrol"
3227	Dihydrobiopterin	Compound	239	NULL	C00268	C9H13N5O3	239.231	Dihydrobiopterin		CC(O)C(O)C1CNC2=NC(N)=NC(=O)C2=N1	Dihydrobiopterin|Quinoid-dihydrobiopterin|"6,7-Dihydrobiopterin"|"(6R)-6-(L-erythro-1,2-Dihydroxypropyl)-7,8-dihydro-6H-pterin"|"(6R)-2-amino-6-[(1R,2S)-1,2-dihydroxypropyl]-6,7-dihydro-1H-pteridin-4-one"
3228	Tetrahydrobiopterin	Compound	241	17528-72-2	C00272	C9H15N5O3	241.247	Tetrahydrobiopterin	1125	CC(C(C1CNC2=C(N1)C(=O)N=C(N2)N)O)O	Tetrahydrobiopterin|pteridinone|"2-Amino-6-(1,2-dihydroxypropyl)-5,6,7,8-tetrahydoro-4(1H)-"|"5,6,7,8-Tetrahydrobiopterin"|"(6R)-2-amino-6-[(1R,2S)-1,2-dihydroxypropyl]-5,6,7,8-tetrahydro-1H-pteridin-4-one"
3229	Inosine	Input Compound	268	58-63-9	C00294	C10H12N4O5	268.226	Inosine	6021	C1=NC(=O)C2=C(N1)N(C=N2)[C@H]3[C@@H]([C@@H]([C@H](O3)CO)O)O	Inosine|"9-[(2R,3R,4S,5R)-3,4-dihydroxy-5-(hydroxymethyl)oxolan-2-yl]-3H-purin-6-one"
3230	CDPcholine	Compound	489	987-78-0	C00307	C14H27N4O11P2	488.324	CDPcholine	291	C[N+](C)(C)CCOP(=O)(O)OP(=O)(O)OCC1C(C(C(O1)N2C=CC(=NC2=O)N)O)O	CDPcholine|Citicoline|Cytidine 5'-diphosphocholine|CDP-choline|"[[(2R,3S,4R,5R)-5-(4-amino-2-oxopyrimidin-1-yl)-3,4-dihydroxyoxolan-2-yl]methoxy-hydroxyphosphoryl] 2-(trimethylazaniumyl)ethyl phosphate"|"2-[[[(2R,3S,4R,5R)-5-(4-amino-2-oxopyrimidin-1-yl)-3,4-dihydroxyoxolan-2-yl]methoxy-hydroxyphosphoryl]oxy-hydroxyphosphoryl]oxyethyl-trimethylazanium"
3231	2-Methyl-3-oxopropanoate	Compound	102	NULL	C00349	C4H6O3	102.089	2-Methyl-3-oxopropanoate	296	CC(C=O)C(=O)O	2-Methyl-3-oxopropanoate|3-Oxo-2-methylpropanoate|Methylmalonate semialdehyde|2-methyl-3-oxopropanoic acid
3232	Phosphatidylethanolamine	Compound	0	NULL	C00350	C7H12NO8PR2	0	Phosphatidylethanolamine	9547058	NULL	Phosphatidylethanolamine|(3-Phosphatidyl)-ethanolamine|(3-Phosphatidyl)ethanolamine|Cephalin|O-(1-beta-Acyl-2-acyl-sn-glycero-3-phospho)ethanolamine|1-Acyl-2-acyl-sn-glycero-3-phosphoethanolamine
3233	"3,4-Dihydroxy-L-phenylalanine"	Compound	197	59-92-7	C00355	C9H11NO4	197.188	"3,4-Dihydroxy-L-phenylalanine"	6047	C1=CC(=C(C=C1C[C@@H](C(=O)O)N)O)O	"3,4-Dihydroxy-L-phenylalanine"|"L-beta-(3,4-Dihydroxyphenyl)alanine"|3-Hydroxy-L-tyrosine|Levodopa|L-Dopa|Dihydroxy-L-phenylalanine|"(2S)-2-amino-3-(3,4-dihydroxyphenyl)propanoic acid"
3234	Carnosine	Compound	226	305-84-0	C00386	C9H14N4O3	226.232	Carnosine	439224	C1=C(NC=N1)C[C@@H](C(=O)O)NC(=O)CCN	Carnosine|Nalpha-(beta-alanyl)-L-histidine|(2S)-2-(3-aminopropanoylamino)-3-(1H-imidazol-5-yl)propanoic acid
3235	Guanosine	Input Compound	283	118-00-3	C00387	C10H13N5O5	283.241	Guanosine	6802	C1=NC2=C(N1[C@H]3[C@@H]([C@@H]([C@H](O3)CO)O)O)NC(=NC2=O)N	Guanosine|"2-amino-9-[(2R,3R,4S,5R)-3,4-dihydroxy-5-(hydroxymethyl)oxolan-2-yl]-3H-purin-6-one"
3236	Histamine	Compound	111	51-45-6	C00388	C5H9N3	111.145	Histamine	774	C1=C(NC=N1)CCN	Histamine|Histamine|2-(4-Imidazolyl)ethylamine|1H-Imidazole-4-ethanamine|2-(1H-imidazol-5-yl)ethanamine
3237	L-Isoleucine	Input Compound	131	73-32-5	C00407	C6H13NO2	131.173	L-Isoleucine	791	CCC(C)C(C(=O)O)N	L-Isoleucine|2-Amino-3-methylvaleric acid|"(2S,3S)-2-amino-3-methylpentanoic acid"
3238	Phosphatidate	Compound	596	NULL	C00416	C5H7O8PR2	0	Phosphatidate	5873088	COCCCCCCCCCCCC(=O)OC[C@@H](COP(=O)(O)O)OC(=O)CCCCCCCCCCCOC	Phosphatidate|Phosphatidic acid|3-sn-Phosphatidate|"1,2-Diacyl-sn-glycerol 3-phosphate"
3239	Nicotinamide D-ribonucleotide	Compound	334	1094-61-7	C00455	C11H15N2O8P	334.219	Nicotinamide D-ribonucleotide	14180	C1=CC(=C[N+](=C1)[C@H]2[C@@H]([C@@H]([C@H](O2)COP(=O)(O)[O-])O)O)C(=O)N	Nicotinamide D-ribonucleotide|Nicotinamide nucleotide|Nicotinamide ribonucleotide|Nicotinamide mononucleotide|NMN|beta-Nicotinamide mononucleotide|beta-Nicotinamide D-ribonucleotide|beta-Nicotinamide ribonucleotide|"[(2R,3S,4R,5R)-5-(3-carbamoylpyridin-1-ium-1-yl)-3,4-dihydroxyoxolan-2-yl]methyl hydrogen phosphate"|"[(2R,3S,4R,5R)-5-(3-carbamoylpyridin-1-ium-1-yl)-3,4-dihydroxyoxolan-2-yl]methyl …
3240	Tyramine	Compound	137	51-67-2	C00483	C8H11NO	137.179	Tyramine	5610	C1=CC(=CC=C1CCN)O	Tyramine|2-(p-Hydroxyphenyl)ethylamine|4-(2-aminoethyl)phenol
3241	Hyaluronate	Compound	0	9004-61-9	C00518	(C14H21NO12)n	0	Hyaluronate	453617	NULL	Hyaluronate|Hyaluronic acid|"[beta-N-Acetyl-D-glucosaminyl(1,4)beta-D-glucuronosyl(1,3)]n"
3242	Cystathionine	Compound	222	535-34-2	C00542	C7H14N2O4S	222.262	Cystathionine	834	C(CSC[C@@H](C(=O)O)N)[C@@H](C(=O)O)N	Cystathionine|2-amino-4-(2-amino-2-carboxyethyl)sulfanylbutanoic acid
3243	"3',5'-Cyclic AMP"	Compound	329	60-92-4	C00575	C10H12N5O6P	329.206	"3',5'-Cyclic AMP"	6076	C1[C@@H]2[C@H]([C@H]([C@@H](O2)N3C=NC4=C3N=CN=C4N)O)OP(=O)(O1)O	"3',5'-Cyclic AMP"|cAMP|Cyclic AMP|Cyclic adenylic acid|"Adenosine 3',5'-phosphate"|"Adenosine 3',5'-cyclic phosphate"|"(4aR,6R,7R,7aS)-6-(6-aminopurin-9-yl)-2-hydroxy-2-oxo-4a,6,7,7a-tetrahydro-4H-furo[3,2-d][1,3,2]dioxaphosphinin-7-ol"
3244	Prostaglandin E2	Compound	352	363-24-6	C00584	C20H32O5	352.465	Prostaglandin E2	5280360	CCCCC[C@@H](\C=C\[C@H]1[C@@H](CC(=O)[C@@H]1C/C=C\CCCC(=O)O)O)O	Prostaglandin E2|"(5Z,13E)-(15S)-11alpha,15-Dihydroxy-9-oxoprosta-5,13-dienoate"|"(5Z,13E)-(15S)-11alpha,15-Dihydroxy-9-oxoprost-13-enoate"|Dinoprostone|PGE2|"(Z)-7-[(1R,2R,3R)-3-hydroxy-2-[(E,3S)-3-hydroxyoct-1-enyl]-5-oxocyclopentyl]hept-5-enoic acid"
3245	Choline phosphate	Input Compound	184	107-73-3	C00588	C5H15NO4P	184.151	Choline phosphate	1014	C[N+](C)(C)CCOP(=O)(O)O	Choline phosphate|Phosphocholine|O-Phosphocholine|Phosphorylcholine|trimethyl(2-phosphonooxyethyl)azanium
3246	alpha-D-Glucose 6-phosphate	Input Compound	260	NULL	C00668	C6H13O9P	260.136	alpha-D-Glucose 6-phosphate		O[C@H]1O[C@H](COP(O)(O)=O)[C@@H](O)[C@H](O)[C@H]1O	alpha-D-Glucose 6-phosphate|"[(2R,3S,4S,5R,6S)-3,4,5,6-tetrahydroxyoxan-2-yl]methyl dihydrogen phosphate"
3247	Iodide	Compound	127	NULL	C00708	I	127.912	Iodide	30165	[I-]	Iodide|I-|iodane
3248	Urocanate	Compound	138	104-98-3	C00785	C6H6N2O2	138.124	Urocanate	1178	C1=C(NC=N1)C=CC(=O)O	Urocanate|Urocanic acid|(E)-3-(1H-imidazol-5-yl)prop-2-enoic acid
3249	tRNA(Tyr)	Compound	0	NULL	C00787	C15H21N5O10PR(C5H8O6PR)n	0	tRNA(Tyr)		NULL	tRNA(Tyr)
3250	Dopaquinone	Compound	195	4430-97-1	C00822	C9H9NO4	195.172	Dopaquinone	682	C1=CC(=O)C(=O)C=C1CC(C(=O)O)N	Dopaquinone|"(2S)-2-amino-3-(3,4-dioxocyclohexa-1,5-dien-1-yl)propanoic acid"
3251	Deamino-NAD+	Compound	665	NULL	C00857	C21H27N6O15P2	665.418	Deamino-NAD+	165490	Nc1ncnc2n(cnc12)[C@@H]3O[C@H](COP(O)(=O)OP(O)(=O)OC[C@H]4O[C@H]([C@H](O)[C@@H]4O)[n+]5cccc(c5)C(O)=O)[C@@H](O)[C@H]3O	Deamino-NAD+|Deamido-NAD+|Deamido-NAD|"1-[(2R,3R,4S,5R)-5-[[[[(2R,3S,4R,5R)-5-(6-aminopurin-9-yl)-3,4-dihydroxyoxolan-2-yl]methoxy-hydroxyphosphoryl]oxy-hydroxyphosphoryl]oxymethyl]-3,4-dihydroxyoxolan-2-yl]pyridin-1-ium-3-carboxylic acid"
3252	L-Alanyl-tRNA	Compound	0	NULL	C00886	C13H22NO11PR2(C5H8O6PR)n	0	L-Alanyl-tRNA		NULL	L-Alanyl-tRNA|L-Alanyl-tRNA(Ala)
3253	2-Oxoglutaramate	Compound	145	NULL	C00940	C5H7NO4	145.113	2-Oxoglutaramate	48	C(CC(=O)N)C(=O)C(=O)O	2-Oxoglutaramate|2-Oxoglutaramic acid|2-Ketoglutaramate|alpha-Ketoglutaramate|"5-amino-2,5-dioxopentanoic acid"
3254	Ferricytochrome b5	Compound	0	NULL	C00996	NULL	0	Ferricytochrome b5		NULL	Ferricytochrome b5
3255	Ferrocytochrome b5	Compound	0	NULL	C00999	NULL	0	Ferrocytochrome b5		NULL	Ferrocytochrome b5
3256	O-Phospho-L-serine	Compound	185	407-41-0	C01005	C3H8NO6P	185.072	O-Phospho-L-serine	68841	C([C@@H](C(=O)O)N)OP(=O)(O)O	O-Phospho-L-serine|3-Phosphoserine|L-O-Phosphoserine|Dexfosfoserine|(2S)-2-amino-3-phosphonooxypropanoic acid
3257	3-Oxo-delta5-steroid	Compound	272	NULL	C01034	C19H28O	272.425	3-Oxo-delta5-steroid		CC12CCCC1C3CC=C4CC(=O)CCC4(C)C3CC2	3-Oxo-delta5-steroid|"10,13-dimethyl-1,2,4,7,8,9,11,12,14,15,16,17-dodecahydrocyclopenta[a]phenanthren-3-one"
3258	UDP-N-acetyl-D-mannosamine	Compound	607	NULL	C01170	C17H27N3O17P2	607.354	UDP-N-acetyl-D-mannosamine		CC(=O)N[C@H]1[C@@H](O)[C@H](O)[C@@H](CO)OC1OP(O)(=O)OP(O)(=O)OC[C@H]2O[C@H]([C@H](O)[C@@H]2O)N3C=CC(=O)NC3=O	UDP-N-acetyl-D-mannosamine|"[(2R,3S,4R,5S,6R)-3-acetamido-4,5-dihydroxy-6-(hydroxymethyl)oxan-2-yl] [[(2R,3S,4R,5R)-5-(2,4-dioxopyrimidin-1-yl)-3,4-dihydroxyoxolan-2-yl]methoxy-hydroxyphosphoryl] hydrogen phosphate"
3259	beta-D-Glucose 6-phosphate	Compound	260	NULL	C01172	C6H13O9P	260.136	beta-D-Glucose 6-phosphate	439427	O[C@@H]1O[C@H](COP(O)(O)=O)[C@@H](O)[C@H](O)[C@H]1O	beta-D-Glucose 6-phosphate|"[(2R,3S,4S,5R,6R)-3,4,5,6-tetrahydroxyoxan-2-yl]methyl dihydrogen phosphate"
3260	3-(4-Hydroxyphenyl)pyruvate	Compound	180	NULL	C01179	C9H8O4	180.157	3-(4-Hydroxyphenyl)pyruvate	979	C1=CC(=CC=C1CC(=O)C(=O)O)O	3-(4-Hydroxyphenyl)pyruvate|4-Hydroxyphenylpyruvate|p-Hydroxyphenylpyruvic acid|3-(4-hydroxyphenyl)-2-oxopropanoic acid
3261	1-Phosphatidyl-D-myo-inositol	Compound	0	NULL	C01194	C11H17O13PR2	0	1-Phosphatidyl-D-myo-inositol		NULL	1-Phosphatidyl-D-myo-inositol|Phosphatidyl-1D-myo-inositol|1-Phosphatidyl-1D-myo-inositol|(3-Phosphatidyl)-1-D-inositol|1-Phosphatidyl-myo-inositol|"1,2-Diacyl-sn-glycero-3-phosphoinositol"
3262	N(omega)-(ADP-D-ribosyl)-L-arginine	Compound	715	NULL	C01201	C21H35N9O15P2	715.501	N(omega)-(ADP-D-ribosyl)-L-arginine		N[C@@H](CCCNC(=N)N[C@@H]1O[C@H](COP(O)(=O)OP(O)(=O)OC[C@H]2O[C@H]([C@H](O)[C@@H]2O)n3cnc4c(N)ncnc34)[C@@H](O)[C@H]1O)C(O)=O	N(omega)-(ADP-D-ribosyl)-L-arginine|N2-(ADP-D-ribosyl)-L-arginine|Nomega-(ADP-D-ribosyl)-L-arginine|"(2S)-2-amino-5-[[amino-[[(2S,3R,4S,5R)-5-[[[[(2R,3S,4R,5R)-5-(6-aminopurin-9-yl)-3,4-dihydroxyoxolan-2-yl]methoxy-hydroxyphosphoryl]oxy-hydroxyphosphoryl]oxymethyl]-3,4-dihydroxyoxolan-2-yl]amino]methylidene]amino]pentanoic acid"
3263	(R)-3-Amino-2-methylpropanoate	Compound	103	NULL	C01205	C4H9NO2	103.12	(R)-3-Amino-2-methylpropanoate		C[C@@H](CN)C(O)=O	(R)-3-Amino-2-methylpropanoate|D-3-Amino-isobutanoate|(2R)-3-amino-2-methylpropanoic acid
3264	"P1,P4-Bis(5'-adenosyl) tetraphosphate"	Compound	836	NULL	C01260	C20H28N10O19P4	836.387	"P1,P4-Bis(5'-adenosyl) tetraphosphate"	21706	Nc1ncnc2n(cnc12)[C@@H]3O[C@H](COP(O)(=O)OP(O)(=O)OP(O)(=O)OP(O)(=O)OC[C@H]4O[C@H]([C@H](O)[C@@H]4O)n5cnc6c(N)ncnc56)[C@@H](O)[C@H]3O	"P1,P4-Bis(5'-adenosyl) tetraphosphate"|AppppA|"[[(2R,3S,4R,5R)-5-(6-aminopurin-9-yl)-3,4-dihydroxyoxolan-2-yl]methoxy-hydroxyphosphoryl] [[[(2R,3S,4R,5R)-5-(6-aminopurin-9-yl)-3,4-dihydroxyoxolan-2-yl]methoxy-hydroxyphosphoryl]oxy-hydroxyphosphoryl] hydrogen phosphate"
3265	N-Acetyl-D-glucosaminylphosphatidylinositol	Compound	0	NULL	C01288	C19H30NO18PR2	0	N-Acetyl-D-glucosaminylphosphatidylinositol	0	NULL	N-Acetyl-D-glucosaminylphosphatidylinositol|6-(N-Acetyl-alpha-D-glucosaminyl)-1-phosphatidyl-1D-myo-inositol
3266	"N-Acetyl-beta-D-glucosaminyl-1,3-N-acetyl-D-galactosaminyl-R"	Compound	0	NULL	C01306	C16H27N2O11R	0	"N-Acetyl-beta-D-glucosaminyl-1,3-N-acetyl-D-galactosaminyl-R"		NULL	"N-Acetyl-beta-D-glucosaminyl-1,3-N-acetyl-D-galactosaminyl-R"|"N-Acetyl-beta-D-glucosaminyl-1,3-N-acetyl-beta-D-galactosaminyl-R"
3267	alpha-Tubulin	Compound	0	NULL	C01392	NULL	0	alpha-Tubulin		NULL	alpha-Tubulin|C-terminal-tyrosinated alpha-Tubulin
3268	Cys-Gly	Compound	178	19246-18-5	C01419	C5H10N2O3S	178.209	Cys-Gly	439498	C([C@@H](C(=O)NCC(=O)O)N)S	Cys-Gly|L-Cysteinylglycine|2-[[(2R)-2-amino-3-sulfanylpropanoyl]amino]acetic acid
3269	tRNA(Ala)	Compound	0	NULL	C01635	C10H17O10PR2(C5H8O6PR)n	0	tRNA(Ala)		NULL	tRNA(Ala)
3270	tRNA(His)	Compound	0	NULL	C01643	C10H17O10PR2(C5H8O6PR)n	0	tRNA(His)		NULL	tRNA(His)
3271	tRNA(Ile)	Compound	0	NULL	C01644	C15H21N5O10PR(C5H8O6PR)n	0	tRNA(Ile)		NULL	tRNA(Ile)
3272	tRNA(Leu)	Compound	0	NULL	C01645	C15H21N5O10PR(C5H8O6PR)n	0	tRNA(Leu)		NULL	tRNA(Leu)
3273	tRNA(Phe)	Compound	0	NULL	C01648	C10H17O10PR2(C5H8O6PR)n	0	tRNA(Phe)		NULL	tRNA(Phe)
3274	tRNA(Ser)	Compound	0	NULL	C01650	C10H17O10PR2(C5H8O6PR)n	0	tRNA(Ser)		NULL	tRNA(Ser)
3275	tRNA(Thr)	Compound	0	NULL	C01651	C10H17O10PR2(C5H8O6PR)n	0	tRNA(Thr)		NULL	tRNA(Thr)
3276	tRNA(Val)	Compound	0	NULL	C01653	C15H21N5O10PR(C5H8O6PR)n	0	tRNA(Val)		NULL	tRNA(Val)
3277	L-Leucyl-tRNA	Compound	0	NULL	C02047	C21H32N6O11PR(C5H8O6PR)n	0	L-Leucyl-tRNA		NULL	L-Leucyl-tRNA|L-Leucyl-tRNA(Leu)
3278	2-Aminoacrylate	Compound	87	NULL	C02218	C3H5NO2	87.0773	2-Aminoacrylate	123991	CC(=N)C(O)=O	2-Aminoacrylate|Dehydroalanine|2-aminoprop-2-enoic acid
3279	L-Cystathionine	Compound	222	56-88-2	C02291	C7H14N2O4S	222.262	L-Cystathionine	439258	N[C@@H](CCSC[C@H](N)C(O)=O)C(O)=O	L-Cystathionine|(2S)-2-amino-4-[(2R)-2-amino-2-carboxyethyl]sulfanylbutanoic acid
3280	2-Phenylacetamide	Compound	135	103-81-1	C02505	C8H9NO	135.163	2-Phenylacetamide	7680	NC(=O)Cc1ccccc1	2-Phenylacetamide
3281	3-Iodo-L-tyrosine	Compound	307	70-78-0	C02515	C9H10INO3	307.085	3-Iodo-L-tyrosine	439744	C1=CC(=C(C=C1C[C@@H](C(=O)O)N)I)O	3-Iodo-L-tyrosine|(2S)-2-amino-3-(4-hydroxy-3-iodophenyl)propanoic acid
3282	L-Seryl-tRNA(Ser)	Compound	0	NULL	C02553	C13H22NO12PR2(C5H8O6PR)n	0	L-Seryl-tRNA(Ser)		NULL	L-Seryl-tRNA(Ser)
3283	L-Valyl-tRNA(Val)	Compound	0	NULL	C02554	C20H30N6O11PR(C5H8O6PR)n	0	L-Valyl-tRNA(Val)		NULL	L-Valyl-tRNA(Val)
3284	Phosphatidylserine	Compound	385	NULL	C02737	C8H12NO10PR2	0	Phosphatidylserine	0	CCCC(=O)O[C@H](COC(=O)CC)COP(=O)(O)OC[C@@H](C(=O)O)N	Phosphatidylserine|O3-Phosphatidyl-L-serine|Phosphatidyl-L-serine|3-O-sn-Phosphatidyl-L-serine|"1,2-Diacyl-sn-glycerol 3-phospho-L-serine"
3285	L-Tyrosyl-tRNA(Tyr)	Compound	0	NULL	C02839	C24H30N6O12PR(C5H8O6PR)n	0	L-Tyrosyl-tRNA(Tyr)		NULL	L-Tyrosyl-tRNA(Tyr)
3286	3-Dehydrosphinganine	Compound	299	NULL	C02934	C18H37NO2	299.492	3-Dehydrosphinganine	631	CCCCCCCCCCCCCCCC(=O)C(CO)N	3-Dehydrosphinganine|3-Dehydro-D-sphinganine|(2S)-2-amino-1-hydroxyoctadecan-3-one
3287	L-Histidyl-tRNA(His)	Compound	0	NULL	C02988	C16H24N3O11PR2(C5H8O6PR)n	0	L-Histidyl-tRNA(His)		NULL	L-Histidyl-tRNA(His)
3288	L-Threonyl-tRNA(Thr)	Compound	0	NULL	C02992	C14H24NO12PR2(C5H8O6PR)n	0	L-Threonyl-tRNA(Thr)		NULL	L-Threonyl-tRNA(Thr)
3289	L-Isoleucyl-tRNA(Ile)	Compound	0	NULL	C03127	C21H32N6O11PR(C5H8O6PR)n	0	L-Isoleucyl-tRNA(Ile)		NULL	L-Isoleucyl-tRNA(Ile)
3290	ADP-D-ribosyl-acceptor	Compound	0	NULL	C03245	NULL	0	ADP-D-ribosyl-acceptor		NULL	ADP-D-ribosyl-acceptor|(ADP-D-ribosyl)n-acceptor|(ADP-D-ribosyl)n+1-acceptor
3291	3-Methyl-2-oxopentanoate	Compound	130	NULL	C03465	C6H10O3	130.142	3-Methyl-2-oxopentanoate		CCC(C)C(=O)C(=O)O	3-Methyl-2-oxopentanoate|2-Oxo-3-methylvalerate|3-methyl-2-oxopentanoic acid
3292	L-Phenylalanyl-tRNA(Phe)	Compound	0	NULL	C03511	C19H26NO11PR2(C5H8O6PR)n	0	L-Phenylalanyl-tRNA(Phe)		NULL	L-Phenylalanyl-tRNA(Phe)
3293	Tetrahydrofolyl-[Glu](n)	Compound	0	NULL	C03541	C24H30N8O9(C5H7NO3)n	574.543	Tetrahydrofolyl-[Glu](n)	442163	NC1=NC2NCC(CNc3ccc(cc3)C(=O)NC(CCC(=O)NC(CCC(O)=O)C(=O)NC(CCC(O)=O)C(O)=O)C(O)=O)N=C2C(=O)N1	Tetrahydrofolyl-[Glu](n)|THF-polyglutamate|Tetrahydrofolyl-[Glu](n+1)|Tetrahydropteroyl-[gamma-Glu]n+1|Tetrahydropteroyl-[gamma-Glu]n|"2-[[4-[[4-[(2-amino-4-oxo-5,6,7,8-tetrahydro-1H-pteridin-6-yl)methylamino]benzoyl]amino]-4-carboxybutanoyl]amino]pentanedioic acid"
3294	Lysosomal-enzyme D-mannose	Compound	0	NULL	C03706	NULL	0	Lysosomal-enzyme D-mannose		NULL	Lysosomal-enzyme D-mannose
3295	3beta-Hydroxy-delta5-steroid	Compound	274	NULL	C03836	C19H30O	274.441	3beta-Hydroxy-delta5-steroid		CC12CCCC1C3CC=C4C[C@@H](O)CCC4(C)C3CC2	3beta-Hydroxy-delta5-steroid|"(3S)-10,13-dimethyl-2,3,4,7,8,9,11,12,14,15,16,17-dodecahydro-1H-cyclopenta[a]phenanthren-3-ol"
3296	N-Acetyl-D-glucosamine 1-phosphate	Compound	301	NULL	C04256	C8H16NO9P	301.188	N-Acetyl-D-glucosamine 1-phosphate	900	CC(=O)NC1C(C(C(OC1OP(=O)(O)O)CO)O)O	N-Acetyl-D-glucosamine 1-phosphate|"[(3R,4R,5S,6R)-3-acetamido-4,5-dihydroxy-6-(hydroxymethyl)oxan-2-yl] dihydrogen phosphate"
3297	"(5Z,13E)-11alpha-Hydroxy-9,15-dioxoprost-13-enoate"	Compound	350	NULL	C04707	C20H30O5	350.449	"(5Z,13E)-11alpha-Hydroxy-9,15-dioxoprost-13-enoate"		NULL	"(5Z,13E)-11alpha-Hydroxy-9,15-dioxoprost-13-enoate"|"(5Z)-(15S)-11alpha-Hydroxy-9,15-dioxoprosta-13-enoate"|"(Z)-7-[(1R,2R,3R)-3-hydroxy-5-oxo-2-[(E)-3-oxooct-1-enyl]cyclopentyl]hept-5-enoic acid"
3298	Lysosomal-enzyme N-acetyl-D-glucosaminyl-phospho-D-mannose	Compound	463	NULL	C04789	C14H26NO14P	0	Lysosomal-enzyme N-acetyl-D-glucosaminyl-phospho-D-mannose		CC(=O)N[C@@H]1[C@@H](O)[C@H](O)[C@@H](CO)O[C@H]1OP(O)(=O)OC[C@H]2O[C@@H](O)[C@@H](O)[C@@H](O)[C@@H]2O	Lysosomal-enzyme N-acetyl-D-glucosaminyl-phospho-D-mannose
3299	Detyrosinated alpha-tubulin	Compound	0	NULL	C05234	NULL	0	Detyrosinated alpha-tubulin		NULL	Detyrosinated alpha-tubulin
3300	Phenethylamine	Compound	121	64-04-0	C05332	C8H11N	121.18	Phenethylamine	1001	NCCc1ccccc1	Phenethylamine|Phenylethylamine|beta-Phenylethylamine|2-Phenylethylamine|2-phenylethanamine
3301	beta-D-Fructose 6-phosphate	Compound	260	NULL	C05345	C6H13O9P	260.136	beta-D-Fructose 6-phosphate	440641	C([C@@H]1[C@H]([C@@H]([C@](O1)(CO)O)O)O)OP(=O)(O)O	beta-D-Fructose 6-phosphate|"[(2R,3S,4S,5R)-3,4,5-trihydroxy-5-(hydroxymethyl)oxolan-2-yl]methyl dihydrogen phosphate"
3302	"P1,P3-Bis(5'-adenosyl) triphosphate"	Compound	756	NULL	C06197	C20H27N10O16P3	756.407	"P1,P3-Bis(5'-adenosyl) triphosphate"	165381	C1=NC2=C(C(=N1)N)N=CN2[C@H]3[C@@H]([C@@H]([C@H](O3)COP(=O)(O)OP(=O)(O)OP(=O)(O)OC[C@@H]4[C@H]([C@H]([C@@H](O4)N5C=NC6=C5N=CN=C6N)O)O)O)O	"P1,P3-Bis(5'-adenosyl) triphosphate"|ApppA|"bis[[(2R,3S,4R,5R)-5-(6-aminopurin-9-yl)-3,4-dihydroxyoxolan-2-yl]methoxy-hydroxyphosphoryl] hydrogen phosphate"
3303	gama-L-glutamyl-L-alanine	Compound	0	5875-41-2	CE0469	C8H13N2O5	0	gama-L-glutamyl-L-alanine		C[C@H](NC(=O)CC[C@@H]([NH3+])C([O-])=O)C([O-])=O	gama-L-glutamyl-L-alanine|(5-L-glutamyl)-L-alanine|gGluAla
3304	N-acetyl-L-alanine	Compound	0	97-69-8	CE1554	C5H8NO3	0	N-acetyl-L-alanine		C[C@@H](NC(C)=O)C([O-])=O	N-acetyl-L-alanine|AcAla
3305	tetrahydrobiopterin-4a-carbinolamine	Compound	0	NULL	CE1951	C9H16N5O4	0	tetrahydrobiopterin-4a-carbinolamine		C[C@H](O)[C@@H](O)[C@H]1CNC2=NC([NH3+])=NC(=O)C2(O)N1	tetrahydrobiopterin-4a-carbinolamine|4aOHBH4|"4a-hydroxy-5,6,7,8-tetrahydrobiopterin"
3306	somatostatin	Compound	0	NULL	CE5782	C77H108N18O19S2	0	somatostatin		C[C@@H]([NH3+])C(=O)NCC(=O)N[C@@H]1CSSCC[C@@H](NC(=O)[C@H](CO)NC(=O)[C@@H](NC(=O)[C@H](Cc2ccccc2)NC(=O)[C@@H](NC(=O)[C@H](CCCC[NH3+])NC(=O)[C@H](Cc3c[nH]c4ccccc34)NC(=O)[C@H](Cc5ccccc5)NC(=O)[C@H](Cc6ccccc6)NC(=O)[C@H](CC(N)=O)NC(=O)[C@H](CCCC[NH3+])NC1=O)[C@H](C)O)[C@H](C)O)C([O-])=O	somatostatin|Growth hormone release inhibiting factor|Ala-Gly-Cys-Lys-Asn-Phe-Phe-Trp-Lys-Thr-Phe-Thr-Ser-Cys|Somatostatin-14
3307	Somatostatin fragment 3-14	Compound	0	NULL	CE5783	C72H100N16O17S2	0	Somatostatin fragment 3-14		C[C@H](O)[C@@H]1NC(=O)[C@H](CCCC[NH3+])NC(=O)[C@H](Cc2c[nH]c3ccccc23)NC(=O)[C@H](Cc4ccccc4)NC(=O)[C@H](Cc5ccccc5)NC(=O)[C@H](CC(N)=O)NC(=O)[C@H](CCCC[NH3+])NC(=O)[C@H]([NH3+])CSSCC[C@@H](NC(=O)[C@H](CO)NC(=O)[C@@H](NC(=O)[C@H](Cc6ccccc6)NC1=O)[C@H](C)O)C([O-])=O	Somatostatin fragment 3-14|Cys-Lys-Asn-Phe-Phe-Trp-Lys-Thr-Phe-Thr-Ser-Cys [Disulfide bridge: 3-14]
3308	kinetensin	Compound	0	NULL	CE5786	C56H87N17O11	0	kinetensin		CC[C@@H](C)[C@@H]([NH3+])C(=O)N[C@@H](C)C(=O)N[C@H](CCCNC([NH3+])=N)C(=O)N[C@@H](CCCNC([NH3+])=N)C(=O)N[C@H](Cc1cnc[nH]1)C(=O)N2CCC[C@@H]2C(=O)N[C@@H](Cc3ccc(O)cc3)C(=O)N[C@H](Cc4ccccc4)C(=O)N[C@@H](CC(C)C)C([O-])=O	kinetensin|Ile-Ala-Arg-Arg-His-Pro-Tyr-Phe-Leu
3309	kinetensin 1-3	Compound	0	NULL	CE5787	C15H31N6O4	0	kinetensin 1-3		CC[C@@H](C)[C@@H]([NH3+])C(=O)N[C@@H](C)C(=O)N[C@H](CCCNC([NH3+])=N)C([O-])=O	kinetensin 1-3|KT(1-3)|Ile-Ala-Arg
3310	kinetensin 1-7	Compound	0	NULL	CE5788	C41H67N15O9	0	kinetensin 1-7		CC[C@@H](C)[C@@H]([NH3+])C(=O)N[C@@H](C)C(=O)N[C@H](CCCNC([NH3+])=N)C(=O)N[C@@H](CCCNC([NH3+])=N)C(=O)N[C@H](Cc1cnc[nH]1)C(=O)N2CCC[C@@H]2C(=O)N[C@@H](Cc3ccc(O)cc3)C([O-])=O	kinetensin 1-7|Ile-Ala-Arg-Arg-His-Pro-Tyr|KT(1-7)
3311	kinetensin 1-8	Compound	0	NULL	CE5789	C50H76N16O10	0	kinetensin 1-8		CC[C@@H](C)[C@@H]([NH3+])C(=O)N[C@@H](C)C(=O)N[C@H](CCCNC([NH3+])=N)C(=O)N[C@@H](CCCNC([NH3+])=N)C(=O)N[C@H](Cc1cnc[nH]1)C(=O)N2CCC[C@@H]2C(=O)N[C@@H](Cc3ccc(O)cc3)C(=O)N[C@H](Cc4ccccc4)C([O-])=O	kinetensin 1-8|KT(1-8)|Ile-Ala-Arg-Arg-His-Pro-Tyr-Phe
3312	kinetensin 4-7	Compound	0	NULL	CE5790	C26H38N9O6	0	kinetensin 4-7		[NH3+][C@H](CCCNC([NH3+])=N)C(=O)N[C@@H](Cc1cnc[nH]1)C(=O)N2CCC[C@H]2C(=O)N[C@H](Cc3ccc(O)cc3)C([O-])=O	kinetensin 4-7|Arg-His-Pro-Tyr|KT(4-7)
3313	kinetensin 4-8	Compound	0	NULL	CE5791	C35H47N10O7	0	kinetensin 4-8		[NH3+][C@H](CCCNC([NH3+])=N)C(=O)N[C@@H](Cc1cnc[nH]1)C(=O)N2CCC[C@H]2C(=O)N[C@H](Cc3ccc(O)cc3)C(=O)N[C@@H](Cc4ccccc4)C([O-])=O	kinetensin 4-8|Arg-His-Pro-Tyr-Phe|KT(4-8)
3314	neuromedin N	Compound	0	NULL	CE5797	C32H51N5O7	0	neuromedin N		CC[C@@H](C)[C@@H]([NH3+])C(=O)N1CCC[C@@H]1C(=O)N[C@@H](Cc2ccc(O)cc2)C(=O)N[C@H]([C@H](C)CC)C(=O)N[C@@H](CC(C)C)C([O-])=O	neuromedin N|NN|Ile-Pro-Tyr-Ile-Leu
3315	neuromedin N (1-4)	Compound	0	NULL	CE5798	C26H40N4O6	0	neuromedin N (1-4)		CC[C@@H](C)[C@@H]([NH3+])C(=O)N1CCC[C@@H]1C(=O)N[C@@H](Cc2ccc(O)cc2)C(=O)N[C@H]([C@H](C)CC)C([O-])=O	neuromedin N (1-4)|Ile-Pro-Tyr-Ile
3316	(GalNAc)1 (Ser/Thr)1	Compound	0	NULL	G00023	NULL	0	(GalNAc)1 (Ser/Thr)1		NULL	(GalNAc)1 (Ser/Thr)1
3317	(GalNAc)1 (GlcNAc)1 (Ser/Thr)1	Compound	0	NULL	G00031	NULL	0	(GalNAc)1 (GlcNAc)1 (Ser/Thr)1		NULL	(GalNAc)1 (GlcNAc)1 (Ser/Thr)1

## Sheet: GA1-24h default node
Supplementary S3d Table - Details on metabolites of neighbor-extended network upon GA 1 μM 24 h
SUID	canonicalName	Category	Compound.approximateMW	Compound.casnum	Compound.cid	Compound.formula	Compound.mw	Compound.name	Compound.pubchemcid	Compound.smiles	Compound.synonyms
19006	ATP	Input Compound	507	56-65-5	C00002	C10H16N5O13P3	507.181	ATP	5957	C1=NC2=C(C(=N1)N)N=CN2[C@H]3[C@@H]([C@@H]([C@H](O3)COP(=O)(O)OP(=O)(O)OP(=O)(O)O)O)O	ATP|Adenosine 5'-triphosphate|[[(2R,3S,4R,5R)-5-(6-aminopurin-9-yl)-3,4-dihydroxyoxolan-2-yl]methoxy-hydroxyphosphoryl] phosphono hydrogen phosphate
19007	NAD+	Input Compound	664	53-84-9	C00003	C21H28N7O14P2	664.433	NAD+	5892	C1=CC(=C[N+](=C1)[C@H]2[C@@H]([C@@H]([C@H](O2)COP(=O)([O-])OP(=O)(O)OC[C@@H]3[C@H]([C@H]([C@@H](O3)N4C=NC5=C4N=CN=C5N)O)O)O)O)C(=O)N	NAD+|Diphosphopyridine nucleotide|DPN|Nicotinamide adenine dinucleotide|NAD|Nadide|[[(2R,3S,4R,5R)-5-(6-aminopurin-9-yl)-3,4-dihydroxyoxolan-2-yl]methoxy-hydroxyphosphoryl] [(2R,3S,4R,5R)-5-(3-carbamoylpyridin-1-ium-1-yl)-3,4-dihydroxyoxolan-2-yl]methyl hydrogen phosphate
19008	NADH	Compound	665	NULL	C00004	C21H29N7O14P2	665.441	NADH	928	C1C=CN(C=C1C(=O)N)C2C(C(C(O2)COP(=O)(O)OP(=O)(O)OCC3C(C(C(O3)N4C=NC5=C4N=CN=C5N)O)O)O)O	NADH|DPNH|[[(2R,3S,4R,5R)-5-(6-aminopurin-9-yl)-3,4-dihydroxyoxolan-2-yl]methoxy-hydroxyphosphoryl] [(2R,3S,4R,5R)-5-(3-carbamoyl-4H-pyridin-1-yl)-3,4-dihydroxyoxolan-2-yl]methyl hydrogen phosphate
19009	NADP+	Compound	744	53-59-8	C00006	C21H29N7O17P3	744.413	NADP+	5886	C1=CC(=C[N+](=C1)[C@H]2[C@@H]([C@@H]([C@H](O2)COP(=O)(O)OP(=O)(O)OC[C@@H]3[C@H]([C@H]([C@@H](O3)N4C=NC5=C4N=CN=C5N)OP(=O)(O)O)O)O)O)C(=O)N	NADP+|Nicotinamide adenine dinucleotide phosphate|beta-Nicotinamide adenine dinucleotide phosphate|NADP|TPN|Triphosphopyridine nucleotide|[[(2R,3R,4R,5R)-5-(6-aminopurin-9-yl)-3-hydroxy-4-phosphonooxyoxolan-2-yl]methoxy-hydroxyphosphoryl] [(2R,3S,4R,5R)-5-(3-carbamoylpyridin-1-ium-1-yl)-3,4-dihydroxyoxolan-2-yl]methyl hydrogen phosphate
19010	ADP	Input Compound	427	20398-34-9	C00008	C10H15N5O10P2	427.201	ADP	6022	C1=NC2=C(C(=N1)N)N=CN2[C@H]3[C@@H]([C@@H]([C@H](O3)COP(=O)(O)OP(=O)(O)O)O)O	ADP|Adenosine 5'-diphosphate|[(2R,3S,4R,5R)-5-(6-aminopurin-9-yl)-3,4-dihydroxyoxolan-2-yl]methyl phosphono hydrogen phosphate
19011	CO2	Compound	44	124-38-9	C00011	CO2	44.0095	CO2	280	C(=O)=O	CO2|Carbon dioxide
19012	Peptide	Compound	0	NULL	C00012	C2H4NO2R(C2H2NOR)n	0	Peptide		NULL	Peptide
19013	NH3	Compound	17	7664-41-7	C00014	H3N	17.0305	NH3	222	N	NH3|Ammonia|azane
19014	UDP	Compound	404	58-98-0	C00015	C9H14N2O12P2	404.161	UDP	6031	C1=CN(C(=O)NC1=O)[C@H]2[C@@H]([C@@H]([C@H](O2)COP(=O)(O)OP(=O)(O)O)O)O	UDP|Uridine 5'-diphosphate|[(2R,3S,4R,5R)-5-(2,4-dioxopyrimidin-1-yl)-3,4-dihydroxyoxolan-2-yl]methyl phosphono hydrogen phosphate
19015	S-Adenosyl-L-methionine	Compound	399	29908-03-0	C00019	C15H23N6O5S	398.437	S-Adenosyl-L-methionine	1079	C[S+](CCC(C(=O)O)N)CC1C(C(C(O1)N2C=NC3=C2N=CN=C3N)O)O	S-Adenosyl-L-methionine|S-Adenosylmethionine|SAM|AdoMet|(2S)-2-amino-4-[[(2S,3S,4R,5R)-5-(6-aminopurin-9-yl)-3,4-dihydroxyoxolan-2-yl]methyl-methylsulfonio]butanoate|[(3S)-3-amino-3-carboxypropyl]-[[(2S,3S,4R,5R)-5-(6-aminopurin-9-yl)-3,4-dihydroxyoxolan-2-yl]methyl]-methylsulfanium
19016	AMP	Input Compound	347	61-19-8	C00020	C10H14N5O7P	347.221	AMP	6083	C1=NC2=C(C(=N1)N)N=CN2[C@H]3[C@@H]([C@@H]([C@H](O3)COP(=O)(O)O)O)O	AMP|5'-AMP|Adenylate|Adenylic acid|Adenosine 5'-monophosphate|Adenosine 5'-phosphate|5'-Adenosine monophosphate|5'-Adenylic acid|[(2R,3S,4R,5R)-5-(6-aminopurin-9-yl)-3,4-dihydroxyoxolan-2-yl]methyl dihydrogen phosphate
19017	Pyruvate	Compound	88	127-17-3	C00022	C3H4O3	88.0621	Pyruvate	1060	CC(=O)C(=O)O	Pyruvate|Pyroracemic acid|Pyruvic acid|2-Oxopropanoic acid|2-Oxopropanoate
19018	L-Glutamate	Compound	147	56-86-0	C00025	C5H9NO4	147.129	L-Glutamate	33032	C1=C(N=C(S1)N=C(N)N)CSCCC(=NS(=O)(=O)N)N	L-Glutamate|L-Glutaminic acid|L-Glutamic acid|Glutamate|(2S)-2-aminopentanedioic acid
19019	2-Oxoglutarate	Compound	146	328-50-7	C00026	C5H6O5	146.098	2-Oxoglutarate	51	C(CC(=O)O)C(=O)C(=O)O	2-Oxoglutarate|2-Ketoglutaric acid|alpha-Ketoglutaric acid|Oxoglutaric acid|2-oxopentanedioic acid
19020	UDPglucose	Compound	566	133-89-1	C00029	C15H24N2O17P2	566.302	UDPglucose	439156	C1=CN(C(=O)NC1=O)[C@H]2[C@@H]([C@@H]([C@H](O2)COP(=O)(O)OP(=O)(O)OC3[C@@H]([C@H]([C@@H]([C@H](O3)CO)O)O)O)O)O	UDPglucose|UDP-D-glucose|UDP-glucose|Uridine diphosphate glucose|UDP-alpha-D-glucose|[[(2R,3S,4R,5R)-5-(2,4-dioxopyrimidin-1-yl)-3,4-dihydroxyoxolan-2-yl]methoxy-hydroxyphosphoryl] [(2R,3R,4S,5S,6R)-3,4,5-trihydroxy-6-(hydroxymethyl)oxan-2-yl] hydrogen phosphate
19021	D-Glucose	Compound	180	50-99-7	C00031	C6H12O6	180.156	D-Glucose	5793	C([C@@H]1[C@H]([C@@H]([C@H](C(O1)O)O)O)O)O	D-Glucose|Grape sugar|Dextrose|(3R,4S,5S,6R)-6-(hydroxymethyl)oxane-2,3,4,5-tetrol
19022	Glycine	Input Compound	75	56-40-6	C00037	C2H5NO2	75.0666	Glycine	750	C(C(=O)O)N	Glycine|Aminoacetic acid|Gly|2-aminoacetic acid
19023	L-Alanine	Input Compound	89	56-41-7	C00041	C3H7NO2	89.0932	L-Alanine	5950	C[C@@H](C(=O)O)N	L-Alanine|L-alpha-Alanine|L-2-Aminopropionic acid|(2S)-2-aminopropanoic acid
19024	UDP-N-acetyl-D-glucosamine	Input Compound	607	NULL	C00043	C17H27N3O17P2	607.354	UDP-N-acetyl-D-glucosamine	10705	CC(=O)N[C@@H]1[C@H]([C@@H]([C@H](O[C@H]1OP(=O)(O)OP(=O)(O)OC[C@@H]2[C@H]([C@H]([C@@H](O2)N3C=CC(=O)NC3=O)O)O)CO)O)O	UDP-N-acetyl-D-glucosamine|UDP-N-acetylglucosamine|[(2R,3R,4R,5S,6R)-3-acetamido-4,5-dihydroxy-6-(hydroxymethyl)oxan-2-yl] [[(2R,3S,4R,5R)-5-(2,4-dioxopyrimidin-1-yl)-3,4-dihydroxyoxolan-2-yl]methoxy-hydroxyphosphoryl] hydrogen phosphate
19025	RNA	Compound	0	NULL	C00046	C10H18O13P2R2(C5H8O6PR)n	0	RNA		NULL	RNA|RNAn+1|(Ribonucleotide)n|RNAn|RNA(linear)|(Ribonucleotide)n+m|Ribonucleic acid|(Ribonucleotide)m
19026	Glyoxylate	Compound	74	298-12-4	C00048	C2H2O3	74.0355	Glyoxylate	760	C(=O)C(=O)O	Glyoxylate|Glyoxylic acid|Glyoxalate|oxaldehydic acid
19027	L-Aspartate	Compound	133	56-84-8	C00049	C4H7NO4	133.103	L-Aspartate	5960	C([C@@H](C(=O)O)N)C(=O)O	L-Aspartate|2-Aminosuccinic acid|L-Aspartic acid|(2S)-2-aminobutanedioic acid
19028	Glutathione	Compound	307	70-18-8	C00051	C10H17N3O6S	307.323	Glutathione	124886	C(CC(=O)N[C@@H](CS)C(=O)NCC(=O)O)[C@@H](C(=O)O)N	Glutathione|5-L-Glutamyl-L-cysteinylglycine|Reduced glutathione|gamma-L-Glutamyl-L-cysteinyl-glycine|N-(N-gamma-L-Glutamyl-L-cysteinyl)glycine|GSH|(2S)-2-amino-5-[[(2R)-1-(carboxymethylamino)-1-oxo-3-sulfanylpropan-2-yl]amino]-5-oxopentanoic acid
19029	Carboxylate	Compound	44	NULL	C00060	CO2R	0	Carboxylate		NULL	Carboxylate|R-COOH|Carboxylic acid|Monocarboxylate
19030	L-Arginine	Compound	174	74-79-3	C00062	C6H14N4O2	174.201	L-Arginine	6322	C(C[C@@H](C(=O)O)N)CN=C(N)N	L-Arginine|(S)-2-Amino-5-guanidinovaleric acid|(2S)-2-amino-5-(diaminomethylideneamino)pentanoic acid
19031	L-Glutamine	Input Compound	146	56-85-9	C00064	C5H10N2O3	146.144	L-Glutamine	5961	C(CC(=O)N)[C@@H](C(=O)O)N	L-Glutamine|L-2-Aminoglutaramic acid|(2S)-2,5-diamino-5-oxopentanoic acid
19032	L-Serine	Input Compound	105	56-45-1	C00065	C3H7NO3	105.093	L-Serine	5951	C([C@@H](C(=O)O)N)O	L-Serine|L-3-Hydroxy-alanine|L-2-Amino-3-hydroxypropionic acid|Serine|(2S)-2-amino-3-hydroxypropanoic acid
19033	L-Methionine	Input Compound	149	63-68-3	C00073	C5H11NO2S	149.211	L-Methionine	6137	CSCC[C@H](N)C(O)=O	L-Methionine|L-2-Amino-4methylthiobutyric acid|Methionine|(2S)-2-amino-4-methylsulfanylbutanoic acid
19034	Phosphoenolpyruvate	Compound	168	138-08-9	C00074	C3H5O6P	168.042	Phosphoenolpyruvate	1005	C=C(C(=O)O)OP(=O)(O)O	Phosphoenolpyruvate|PEP|Phosphoenolpyruvic acid|2-phosphonooxyprop-2-enoic acid
19035	UTP	Compound	484	63-39-8	C00075	C9H15N2O15P3	484.141	UTP	6133	C1=CN(C(=O)NC1=O)[C@H]2[C@@H]([C@@H]([C@H](O2)COP(=O)(O)OP(=O)(O)OP(=O)(O)O)O)O	UTP|Uridine triphosphate|Uridine 5'-triphosphate|[[(2R,3S,4R,5R)-5-(2,4-dioxopyrimidin-1-yl)-3,4-dihydroxyoxolan-2-yl]methoxy-hydroxyphosphoryl] phosphono hydrogen phosphate
19036	L-Phenylalanine	Input Compound	165	63-91-2	C00079	C9H11NO2	165.189	L-Phenylalanine	6140	C1=CC=C(C=C1)C[C@@H](C(=O)O)N	L-Phenylalanine|(S)-alpha-Amino-beta-phenylpropionic acid|(2S)-2-amino-3-phenylpropanoic acid
19037	L-Tyrosine	Input Compound	181	60-18-4	C00082	C9H11NO3	181.189	L-Tyrosine	6057	C1=CC(=CC=C1C[C@@H](C(=O)O)N)O	L-Tyrosine|(S)-2-Amino-3-(p-hydroxyphenyl)propionic acid|(S)-3-(p-Hydroxyphenyl)alanine|Tyrosine|(2S)-2-amino-3-(4-hydroxyphenyl)propanoic acid
19038	D-Fructose 6-phosphate	Compound	260	643-13-0	C00085	C6H13O9P	260.136	D-Fructose 6-phosphate		C([C@H]([C@H]([C@@H](C(=O)CO)O)O)O)OP(=O)(O)O	D-Fructose 6-phosphate|D-Fructose 6-phosphoric acid|Neuberg ester|[(2R,3S,4S)-3,4,5-trihydroxy-5-(hydroxymethyl)oxolan-2-yl]methyl dihydrogen phosphate
19039	Succinyl-CoA	Compound	867	604-98-8	C00091	C25H40N7O19P3S	867.607	Succinyl-CoA	439161	C1=CC=C(C(=C1)CN)SC2=CC=CC=C2CO	Succinyl-CoA|Succinyl coenzyme A|4-[2-[3-[[4-[[[(2R,3S,4R,5R)-5-(6-aminopurin-9-yl)-4-hydroxy-3-phosphonooxyoxolan-2-yl]methoxy-hydroxyphosphoryl]oxy-hydroxyphosphoryl]oxy-2-hydroxy-3,3-dimethylbutanoyl]amino]propanoylamino]ethylsulfanyl]-4-oxobutanoic acid
19040	D-Glucose 6-phosphate	Compound	260	56-73-5	C00092	C6H13O9P	260.136	D-Glucose 6-phosphate	208	C(C1C(C(C(C(O1)O)O)O)O)OP(=O)(O)O	D-Glucose 6-phosphate|Robison ester|Glucose 6-phosphate|[(2R,3S,4S,5R)-3,4,5,6-tetrahydroxyoxan-2-yl]methyl dihydrogen phosphate
19041	L-Cysteine	Compound	121	52-90-4	C00097	C3H7NO2S	121.158	L-Cysteine	5862	C([C@@H](C(=O)O)N)S	L-Cysteine|L-2-Amino-3-mercaptopropionic acid|(2R)-2-amino-3-sulfanylpropanoic acid
19042	beta-Alanine	Compound	89	107-95-9	C00099	C3H7NO2	89.0932	beta-Alanine	239	C(CN)C(=O)O	beta-Alanine|3-Aminopropanoate|3-Aminopropionic acid|3-aminopropanoic acid
19043	Tetrahydrofolate	Compound	445	135-16-0	C00101	C19H23N7O6	445.429	Tetrahydrofolate	1129	C1C(NC2=C(N1)NC(=NC2=O)N)CNC3=CC=C(C=C3)C(=O)NC(CCC(=O)O)C(=O)O	Tetrahydrofolate|5,6,7,8-Tetrahydrofolate|Tetrahydrofolic acid|THF|(6S)-Tetrahydrofolate|(6S)-Tetrahydrofolic acid|(6S)-THFA|(2S)-2-[[4-[(2-amino-4-oxo-5,6,7,8-tetrahydro-1H-pteridin-6-yl)methylamino]benzoyl]amino]pentanedioic acid
19044	UMP	Input Compound	324	58-97-9	C00105	C9H13N2O9P	324.181	UMP	6030	C1=CN(C(=O)NC1=O)[C@H]2[C@@H]([C@@H]([C@H](O2)COP(=O)(O)O)O)O	UMP|Uridine 5'-monophosphate|Uridine monophosphate|Uridylic acid|5'Uridylic acid|[(2R,3S,4R,5R)-5-(2,4-dioxopyrimidin-1-yl)-3,4-dihydroxyoxolan-2-yl]methyl dihydrogen phosphate
19045	Choline	Input Compound	104	62-49-7	C00114	C5H14NO	104.171	Choline	305	C[N+](C)(C)CCO	Choline|Bilineurine|2-hydroxyethyl(trimethyl)azanium
19046	5-Phospho-alpha-D-ribose 1-diphosphate	Compound	390	NULL	C00119	C5H13O14P3	390.07	5-Phospho-alpha-D-ribose 1-diphosphate	7339	C([C@@H]1[C@H]([C@H]([C@H](O1)OP(=O)(O)OP(=O)(O)O)O)O)OP(=O)(O)O	5-Phospho-alpha-D-ribose 1-diphosphate|PRPP|5-Phosphoribosyl diphosphate|5-Phosphoribosyl 1-pyrophosphate|[(2R,3R,4S,5R)-3,4-dihydroxy-5-(phosphonooxymethyl)oxolan-2-yl] phosphono hydrogen phosphate
19047	L-Leucine	Input Compound	131	61-90-5	C00123	C6H13NO2	131.173	L-Leucine	6106	CC(C)C[C@@H](C(=O)O)N	L-Leucine|(2S)-alpha-2-Amino-4-methylvaleric acid|(2S)-alpha-Leucine|2-Amino-4-methylvaleric acid|(2S)-2-amino-4-methylpentanoic acid
19048	IMP	Compound	348	131-99-7	C00130	C10H13N4O8P	348.206	IMP	8582	C1=NC(=O)C2=C(N1)N(C=N2)[C@H]3[C@@H]([C@@H]([C@H](O3)COP(=O)(O)O)O)O	IMP|Inosinic acid|Inosine 5'-phosphate|Inosine 5'-monophosphate|Inosine monophosphate|5'-Inosine monophosphate|5'-Inosinate|5'-Inosinic acid|5'-IMP|[(2R,3S,4R,5R)-3,4-dihydroxy-5-(6-oxo-3H-purin-9-yl)oxolan-2-yl]methyl dihydrogen phosphate
19049	L-Histidine	Input Compound	155	71-00-1	C00135	C6H9N3O2	155.155	L-Histidine	6274	C1=C(NC=N1)C[C@@H](C(=O)O)N	L-Histidine|(S)-alpha-Amino-1H-imidazole-4-propionic acid|(2S)-2-amino-3-(1H-imidazol-5-yl)propanoic acid
19050	3-Methyl-2-oxobutanoic acid	Compound	116	NULL	C00141	C5H8O3	116.115	3-Methyl-2-oxobutanoic acid	49	CC(C)C(=O)C(=O)O	3-Methyl-2-oxobutanoic acid|3-Methyl-2-oxobutanoate|2-Oxoisovalerate|2-Oxo-3-methylbutanoate|3-Methyl-2-oxobutyric acid|alpha-Ketovaline|2-Oxoisopentanoate|2-Ketovaline|2-Keto-3-methylbutyric acid
19051	5,10-Methylenetetrahydrofolate	Compound	457	3432-99-3	C00143	C20H23N7O6	457.44	5,10-Methylenetetrahydrofolate	0	C2(N(c1(ccc(cc1)C(=O)NC(C(O)=O)CCC(O)=O))CN3([CH]2[CH2]Nc4(c3c(=O)[nH]c(n4)N)))	5,10-Methylenetetrahydrofolate|(6R)-5,10-Methylenetetrahydrofolate|5,10-Methylene-THF|2-[[4-[(6aR)-3-amino-1-oxo-4,5,6,6a,7,9-hexahydroimidazo[1,5-f]pteridin-8-yl]benzoyl]amino]pentanedioic acid
19052	GMP	Compound	363	85-32-5	C00144	C10H14N5O8P	363.221	GMP	6804	C1=NC2=C(N1[C@H]3[C@@H]([C@@H]([C@H](O3)COP(=O)(O)O)O)O)NC(=NC2=O)N	GMP|Guanosine 5'-phosphate|Guanylic acid|Guanosine 5'-monophosphate|Guanosine monophosphate|[(2R,3S,4R,5R)-5-(2-amino-6-oxo-3H-purin-9-yl)-3,4-dihydroxyoxolan-2-yl]methyl dihydrogen phosphate
19053	Adenine	Compound	135	73-24-5	C00147	C5H5N5	135.127	Adenine	190	C1=NC2=C(N1)C(=NC=N2)N	Adenine|6-Aminopurine|7H-purin-6-amine
19054	L-Proline	Input Compound	115	147-85-3	C00148	C5H9NO2	115.13	L-Proline	145742	C1C[C@H](NC1)C(=O)O	L-Proline|2-Pyrrolidinecarboxylic acid|(2S)-pyrrolidine-2-carboxylic acid
19055	L-Asparagine	Compound	132	70-47-3	C00152	C4H8N2O3	132.118	L-Asparagine	6267	C([C@@H](C(=O)O)N)C(=O)N	L-Asparagine|2-Aminosuccinamic acid|(2S)-2,4-diamino-4-oxobutanoic acid
19056	Nicotinamide	Input Compound	122	98-92-0	C00153	C6H6N2O	122.125	Nicotinamide	936	C1=CC(=CN=C1)C(=O)N	Nicotinamide|Nicotinic acid amide|Vitamin PP|Niacinamide|pyridine-3-carboxamide
19057	Palmitoyl-CoA	Compound	1005	NULL	C00154	C37H66N7O17P3S	1005.94	Palmitoyl-CoA	986	CCCCCCCCCCCCCCCC(=O)SCCNC(=O)CCNC(=O)C(C(C)(C)COP(=O)(O)OP(=O)(O)OCC1C(C(C(O1)N2C=NC3=C2N=CN=C3N)O)OP(=O)(O)O)O	Palmitoyl-CoA|Hexadecanoyl-CoA|S-[2-[3-[[4-[[[(2R,3S,4R,5R)-5-(6-aminopurin-9-yl)-4-hydroxy-3-phosphonooxyoxolan-2-yl]methoxy-hydroxyphosphoryl]oxy-hydroxyphosphoryl]oxy-2-hydroxy-3,3-dimethylbutanoyl]amino]propanoylamino]ethyl] hexadecanethioate
19058	L-Homocysteine	Compound	135	6027-13-0	C00155	C4H9NO2S	135.185	L-Homocysteine		N[C@@H](CCS)C(O)=O	L-Homocysteine|L-2-Amino-4-mercaptobutyric acid|(2S)-2-amino-4-sulfanylbutanoic acid
19059	Phosphatidylcholine	Compound	2049	8002-43-5	C00157	C10H18NO8PR2	0	Phosphatidylcholine	452110	CCCCCC(C(CC(C(CCCCCCCC(=O)OCC(COP(=O)([O-])OCC[N+](C)(C)C)OC(=O)CCCCCCCCC(C(CC(C(CC(C(C)I)I)I)I)I)I)I)I)I)I	Phosphatidylcholine|1,2-Diacyl-sn-glycero-3-phosphocholine|Lecithin|Choline phosphatide|Phosphatidyl-N-trimethylethanolamine|3-sn-Phosphatidylcholine
19060	Phenylpyruvate	Compound	164	156-06-9	C00166	C9H8O3	164.158	Phenylpyruvate	997	C1=CC=C(C=C1)CC(=O)C(=O)O	Phenylpyruvate|alpha-Ketohydrocinnamic acid|Phenylpyruvic acid|3-Phenyl-2-oxopropanoate|keto-Phenylpyruvate|2-oxo-3-phenylpropanoic acid
19061	UDPglucuronate	Compound	580	NULL	C00167	C15H22N2O18P2	580.285	UDPglucuronate	17473	C1=CN(C(=O)NC1=O)[C@H]2[C@@H]([C@@H]([C@H](O2)COP(=O)(O)OP(=O)(O)O[C@@H]3[C@@H]([C@H]([C@@H]([C@H](O3)C(=O)O)O)O)O)O)O	UDPglucuronate|UDP-glucuronate|UDP-D-glucuronate|UDP-alpha-D-glucuronate|(2S,3S,4S,5R,6R)-6-[[[(2R,3S,4R,5R)-5-(2,4-dioxopyrimidin-1-yl)-3,4-dihydroxyoxolan-2-yl]methoxy-hydroxyphosphoryl]oxy-hydroxyphosphoryl]oxy-3,4,5-trihydroxyoxane-2-carboxylic acid
19062	Hydroxypyruvate	Compound	104	1113-60-6	C00168	C3H4O4	104.061	Hydroxypyruvate	964	C(C(=O)C(=O)O)O	Hydroxypyruvate|Hydroxypyruvic acid|3-Hydroxypyruvate|3-Hydroxypyruvic acid|3-hydroxy-2-oxopropanoic acid
19063	Carbamoyl phosphate	Compound	141	NULL	C00169	CH4NO5P	141.02	Carbamoyl phosphate	278	C(=O)(N)OP(=O)(O)O	Carbamoyl phosphate|phosphono carbamate
19064	L-Valine	Input Compound	117	72-18-4	C00183	C5H11NO2	117.146	L-Valine	1182	CC(C)C(C(=O)O)N	L-Valine|2-Amino-3-methylbutyric acid|(2S)-2-amino-3-methylbutanoic acid
19065	L-Threonine	Input Compound	119	72-19-5	C00188	C4H9NO3	119.119	L-Threonine	6288	C[C@H]([C@@H](C(=O)O)N)O	L-Threonine|2-Amino-3-hydroxybutyric acid|(2S,3R)-2-amino-3-hydroxybutanoic acid
19066	Ethanolamine	Compound	61	141-43-5	C00189	C2H7NO	61.0831	Ethanolamine	700	C(CO)N	Ethanolamine|2-Hydroxyethylamine|Aminoethanol|2-aminoethanol
19067	dADP	Compound	411	NULL	C00206	C10H15N5O9P2	411.202	dADP	188966	C1[C@@H]([C@H](O[C@H]1N2C=NC3=C2N=CN=C3N)COP(=O)(O)OP(=O)(O)O)O	dADP|2'-Deoxyadenosine 5'-diphosphate|[(2R,3S,5R)-5-(6-aminopurin-9-yl)-3-hydroxyoxolan-2-yl]methyl phosphono hydrogen phosphate
19068	Adenosine	Input Compound	267	58-61-7	C00212	C10H13N5O4	267.241	Adenosine	60961	C1=NC2=C(C(=N1)N)N=CN2[C@H]3[C@@H]([C@@H]([C@H](O3)CO)O)O	Adenosine|(2R,3R,4S,5R)-2-(6-aminopurin-9-yl)-5-(hydroxymethyl)oxolane-3,4-diol
19069	Sarcosine	Compound	89	107-97-1	C00213	C3H7NO2	89.0932	Sarcosine	1088	CNCC(=O)O	Sarcosine|N-Methylglycine|2-(methylamino)acetic acid
19070	4-Methyl-2-oxopentanoate	Compound	130	NULL	C00233	C6H10O3	130.142	4-Methyl-2-oxopentanoate		CC(C)CC(=O)C(O)=O	4-Methyl-2-oxopentanoate|2-Oxoisocaproate|4-methyl-2-oxopentanoic acid
19071	Guanine	Compound	151	73-40-5	C00242	C5H5N5O	151.126	Guanine	764	C1=NC2=C(N1)C(=O)N=C(N2)N	Guanine|2-Amino-6-hydroxypurine|2-amino-3,7-dihydropurin-6-one
19072	Taurine	Input Compound	125	107-35-7	C00245	C2H7NO3S	125.147	Taurine	1123	C(CS(=O)(=O)O)N	Taurine|2-Aminoethanesulfonic acid|Aminoethylsulfonic acid
19073	Dihydrobiopterin	Compound	239	NULL	C00268	C9H13N5O3	239.231	Dihydrobiopterin		CC(O)C(O)C1CNC2=NC(N)=NC(=O)C2=N1	Dihydrobiopterin|Quinoid-dihydrobiopterin|6,7-Dihydrobiopterin|(6R)-6-(L-erythro-1,2-Dihydroxypropyl)-7,8-dihydro-6H-pterin|(6R)-2-amino-6-[(1R,2S)-1,2-dihydroxypropyl]-6,7-dihydro-1H-pteridin-4-one
19074	Tetrahydrobiopterin	Compound	241	17528-72-2	C00272	C9H15N5O3	241.247	Tetrahydrobiopterin	1125	CC(C(C1CNC2=C(N1)C(=O)N=C(N2)N)O)O	Tetrahydrobiopterin|pteridinone|2-Amino-6-(1,2-dihydroxypropyl)-5,6,7,8-tetrahydoro-4(1H)-|5,6,7,8-Tetrahydrobiopterin|(6R)-2-amino-6-[(1R,2S)-1,2-dihydroxypropyl]-5,6,7,8-tetrahydro-1H-pteridin-4-one
19075	Inosine	Compound	268	58-63-9	C00294	C10H12N4O5	268.226	Inosine	6021	C1=NC(=O)C2=C(N1)N(C=N2)[C@H]3[C@@H]([C@@H]([C@H](O3)CO)O)O	Inosine|9-[(2R,3R,4S,5R)-3,4-dihydroxy-5-(hydroxymethyl)oxolan-2-yl]-3H-purin-6-one
19076	Uridine	Compound	244	58-96-8	C00299	C9H12N2O6	244.201	Uridine	6029	C1=CN(C(=O)NC1=O)[C@H]2[C@@H]([C@@H]([C@H](O2)CO)O)O	Uridine|1-[(2R,3R,4S,5R)-3,4-dihydroxy-5-(hydroxymethyl)oxolan-2-yl]pyrimidine-2,4-dione
19077	CDPcholine	Compound	489	987-78-0	C00307	C14H27N4O11P2	488.324	CDPcholine	291	C[N+](C)(C)CCOP(=O)(O)OP(=O)(O)OCC1C(C(C(O1)N2C=CC(=NC2=O)N)O)O	CDPcholine|Citicoline|Cytidine 5'-diphosphocholine|CDP-choline|[[(2R,3S,4R,5R)-5-(4-amino-2-oxopyrimidin-1-yl)-3,4-dihydroxyoxolan-2-yl]methoxy-hydroxyphosphoryl] 2-(trimethylazaniumyl)ethyl phosphate|2-[[[(2R,3S,4R,5R)-5-(4-amino-2-oxopyrimidin-1-yl)-3,4-dihydroxyoxolan-2-yl]methoxy-hydroxyphosphoryl]oxy-hydroxyphosphoryl]oxyethyl-trimethylazanium
19078	2-Methyl-3-oxopropanoate	Compound	102	NULL	C00349	C4H6O3	102.089	2-Methyl-3-oxopropanoate	296	CC(C=O)C(=O)O	2-Methyl-3-oxopropanoate|3-Oxo-2-methylpropanoate|Methylmalonate semialdehyde|2-methyl-3-oxopropanoic acid
19079	Phosphatidylethanolamine	Compound	0	NULL	C00350	C7H12NO8PR2	0	Phosphatidylethanolamine	9547058	NULL	Phosphatidylethanolamine|(3-Phosphatidyl)-ethanolamine|(3-Phosphatidyl)ethanolamine|Cephalin|O-(1-beta-Acyl-2-acyl-sn-glycero-3-phospho)ethanolamine|1-Acyl-2-acyl-sn-glycero-3-phosphoethanolamine
19080	D-Glucosamine 6-phosphate	Compound	259	3616-42-0	C00352	C6H14NO8P	259.151	D-Glucosamine 6-phosphate	439217	C([C@@H]1[C@H]([C@@H]([C@H]([C@H](O1)O)N)O)O)OP(=O)(O)O	D-Glucosamine 6-phosphate|D-Glucosamine phosphate|[(2R,3S,4R,5R)-5-amino-3,4,6-trihydroxyoxan-2-yl]methyl dihydrogen phosphate
19081	3,4-Dihydroxy-L-phenylalanine	Compound	197	59-92-7	C00355	C9H11NO4	197.188	3,4-Dihydroxy-L-phenylalanine	6047	C1=CC(=C(C=C1C[C@@H](C(=O)O)N)O)O	3,4-Dihydroxy-L-phenylalanine|L-beta-(3,4-Dihydroxyphenyl)alanine|3-Hydroxy-L-tyrosine|Levodopa|L-Dopa|Dihydroxy-L-phenylalanine|(2S)-2-amino-3-(3,4-dihydroxyphenyl)propanoic acid
19082	Carnosine	Compound	226	305-84-0	C00386	C9H14N4O3	226.232	Carnosine	439224	C1=C(NC=N1)C[C@@H](C(=O)O)NC(=O)CCN	Carnosine|Nalpha-(beta-alanyl)-L-histidine|(2S)-2-(3-aminopropanoylamino)-3-(1H-imidazol-5-yl)propanoic acid
19083	Guanosine	Input Compound	283	118-00-3	C00387	C10H13N5O5	283.241	Guanosine	6802	C1=NC2=C(N1[C@H]3[C@@H]([C@@H]([C@H](O3)CO)O)O)NC(=NC2=O)N	Guanosine|2-amino-9-[(2R,3R,4S,5R)-3,4-dihydroxy-5-(hydroxymethyl)oxolan-2-yl]-3H-purin-6-one
19084	Histamine	Compound	111	51-45-6	C00388	C5H9N3	111.145	Histamine	774	C1=C(NC=N1)CCN	Histamine|Histamine|2-(4-Imidazolyl)ethylamine|1H-Imidazole-4-ethanamine|2-(1H-imidazol-5-yl)ethanamine
19085	L-Isoleucine	Input Compound	131	73-32-5	C00407	C6H13NO2	131.173	L-Isoleucine	791	CCC(C)C(C(=O)O)N	L-Isoleucine|2-Amino-3-methylvaleric acid|(2S,3S)-2-amino-3-methylpentanoic acid
19086	Phosphatidate	Compound	596	NULL	C00416	C5H7O8PR2	0	Phosphatidate	5873088	COCCCCCCCCCCCC(=O)OC[C@@H](COP(=O)(O)O)OC(=O)CCCCCCCCCCCOC	Phosphatidate|Phosphatidic acid|3-sn-Phosphatidate|1,2-Diacyl-sn-glycerol 3-phosphate
19087	5-Aminolevulinate	Compound	131	106-60-5	C00430	C5H9NO3	131.13	5-Aminolevulinate	137	C(CC(=O)O)C(=O)CN	5-Aminolevulinate|5-Amino-4-oxopentanoate|5-Amino-4-oxovaleric acid|5-amino-4-oxopentanoic acid
19088	Nicotinamide D-ribonucleotide	Compound	334	1094-61-7	C00455	C11H15N2O8P	334.219	Nicotinamide D-ribonucleotide	14180	C1=CC(=C[N+](=C1)[C@H]2[C@@H]([C@@H]([C@H](O2)COP(=O)(O)[O-])O)O)C(=O)N	Nicotinamide D-ribonucleotide|Nicotinamide nucleotide|Nicotinamide ribonucleotide|Nicotinamide mononucleotide|NMN|beta-Nicotinamide mononucleotide|beta-Nicotinamide D-ribonucleotide|beta-Nicotinamide ribonucleotide|[(2R,3S,4R,5R)-5-(3-carbamoylpyridin-1-ium-1-yl)-3,4-dihydroxyoxolan-2-yl]methyl hydrogen phosphate|[(2R,3S,4R,5R)-5-(3-carbamoylpyridin-1-ium-1-yl)-3,4-dihydroxyoxolan-2-yl]methyl dih…
19089	Tyramine	Compound	137	51-67-2	C00483	C8H11NO	137.179	Tyramine	5610	C1=CC(=CC=C1CCN)O	Tyramine|2-(p-Hydroxyphenyl)ethylamine|4-(2-aminoethyl)phenol
19090	Ubiquitin	Compound	0	60267-61-0	C00496	NULL	0	Ubiquitin		NULL	Ubiquitin
19091	L-Cysteate	Compound	169	13100-82-8	C00506	C3H7NO5S	169.156	L-Cysteate	25701	C(C(C(=O)O)N)S(=O)(=O)O	L-Cysteate|3-Sulfoalanine|L-Cysteic acid|2-Amino-3-sulfopropionic acid|(2R)-2-amino-3-sulfopropanoic acid
19092	Hyaluronate	Compound	0	9004-61-9	C00518	(C14H21NO12)n	0	Hyaluronate	453617	NULL	Hyaluronate|Hyaluronic acid|[beta-N-Acetyl-D-glucosaminyl(1,4)beta-D-glucuronosyl(1,3)]n
19093	Cystathionine	Compound	222	535-34-2	C00542	C7H14N2O4S	222.262	Cystathionine	834	C(CSC[C@@H](C(=O)O)N)[C@@H](C(=O)O)N	Cystathionine|2-amino-4-(2-amino-2-carboxyethyl)sulfanylbutanoic acid
19094	3',5'-Cyclic AMP	Compound	329	60-92-4	C00575	C10H12N5O6P	329.206	3',5'-Cyclic AMP	6076	C1[C@@H]2[C@H]([C@H]([C@@H](O2)N3C=NC4=C3N=CN=C4N)O)OP(=O)(O1)O	3',5'-Cyclic AMP|cAMP|Cyclic AMP|Cyclic adenylic acid|Adenosine 3',5'-phosphate|Adenosine 3',5'-cyclic phosphate|(4aR,6R,7R,7aS)-6-(6-aminopurin-9-yl)-2-hydroxy-2-oxo-4a,6,7,7a-tetrahydro-4H-furo[3,2-d][1,3,2]dioxaphosphinin-7-ol
19095	Betaine aldehyde	Compound	102	NULL	C00576	C5H12NO	102.155	Betaine aldehyde	249	C[N+](C)(C)CC=O	Betaine aldehyde|trimethyl(2-oxoethyl)azanium
19096	Guanidinoacetate	Compound	117	352-97-6	C00581	C3H7N3O2	117.107	Guanidinoacetate	763	C(C(=O)O)N=C(N)N	Guanidinoacetate|Guanidoacetic acid|N-Amidinoglycine|Glycocyamine|Guanidinoacetic acid|2-(diaminomethylideneamino)acetic acid
19097	Prostaglandin E2	Compound	352	363-24-6	C00584	C20H32O5	352.465	Prostaglandin E2	5280360	CCCCC[C@@H](\C=C\[C@H]1[C@@H](CC(=O)[C@@H]1C/C=C\CCCC(=O)O)O)O	Prostaglandin E2|(5Z,13E)-(15S)-11alpha,15-Dihydroxy-9-oxoprosta-5,13-dienoate|(5Z,13E)-(15S)-11alpha,15-Dihydroxy-9-oxoprost-13-enoate|Dinoprostone|PGE2|(Z)-7-[(1R,2R,3R)-3-hydroxy-2-[(E,3S)-3-hydroxyoct-1-enyl]-5-oxocyclopentyl]hept-5-enoic acid
19098	Choline phosphate	Input Compound	184	107-73-3	C00588	C5H15NO4P	184.151	Choline phosphate	1014	C[N+](C)(C)CCOP(=O)(O)O	Choline phosphate|Phosphocholine|O-Phosphocholine|Phosphorylcholine|trimethyl(2-phosphonooxyethyl)azanium
19099	2-Methylpropanoyl-CoA	Compound	837	NULL	C00630	C25H42N7O17P3S	837.624	2-Methylpropanoyl-CoA	122283	CCCC(=O)SCCNC(=O)CCNC(=O)[C@@H](C(C)(C)COP(=O)(O)OP(=O)(O)OC[C@@H]1[C@H]([C@H]([C@@H](O1)N2C=NC3=C2N=CN=C3N)O)OP(=O)(O)O)O	2-Methylpropanoyl-CoA|Isobutyryl-CoA|2-Methylpropionyl-CoA|S-[2-[3-[[4-[[[(2R,3S,4R,5R)-5-(6-aminopurin-9-yl)-4-hydroxy-3-phosphonooxyoxolan-2-yl]methoxy-hydroxyphosphoryl]oxy-hydroxyphosphoryl]oxy-2-hydroxy-3,3-dimethylbutanoyl]amino]propanoylamino]ethyl] 2-methylpropanethioate
19100	Xanthosine 5'-phosphate	Compound	364	523-98-8	C00655	C10H13N4O9P	364.205	Xanthosine 5'-phosphate	1190	C1=NC2=C(N1C3C(C(C(O3)COP(=O)(O)O)O)O)NC(=O)NC2=O	Xanthosine 5'-phosphate|(9-D-Ribosylxanthine)-5'-phosphate|XMP|Xanthylic acid|[(2R,3S,4R,5R)-5-(2,6-dioxo-3H-purin-9-yl)-3,4-dihydroxyoxolan-2-yl]methyl dihydrogen phosphate
19101	gamma-L-Glutamyl-L-cysteine	Compound	250	686-58-8	C00669	C8H14N2O5S	250.272	gamma-L-Glutamyl-L-cysteine	123938	C(CC(=O)N[C@@H](CS)C(=O)O)[C@@H](C(=O)O)N	gamma-L-Glutamyl-L-cysteine|gamma-Glutamylcysteine|5-L-Glutamyl-L-cysteine|L-gamma-Glutamylcysteine|(2S)-2-amino-5-[[(1R)-1-carboxy-2-sulfanylethyl]amino]-5-oxopentanoic acid
19102	sn-glycero-3-Phosphocholine	Input Compound	258	NULL	C00670	C8H21NO6P	258.229	sn-glycero-3-Phosphocholine	439285	C[N+](C)(C)CCOP(=O)(O)OC[C@@H](CO)O	sn-glycero-3-Phosphocholine|Glycerophosphocholine|2-[[(2R)-2,3-dihydroxypropoxy]-hydroxyphosphoryl]oxyethyl-trimethylazanium
19103	Iodide	Compound	127	NULL	C00708	I	127.912	Iodide	30165	[I-]	Iodide|I-|iodane
19104	Betaine	Input Compound	117	107-43-7	C00719	C5H11NO2	117.146	Betaine	247	C[N+](C)(C)CC(=O)[O-]	Betaine|Trimethylaminoacetate|Glycine betaine|Trimethylammonioacetate|N,N,N-Trimethylglycine|2-(trimethylazaniumyl)acetate|carboxymethyl(trimethyl)azanium
19105	Urocanate	Compound	138	104-98-3	C00785	C6H6N2O2	138.124	Urocanate	1178	C1=C(NC=N1)C=CC(=O)O	Urocanate|Urocanic acid|(E)-3-(1H-imidazol-5-yl)prop-2-enoic acid
19106	tRNA(Tyr)	Compound	0	NULL	C00787	C15H21N5O10PR(C5H8O6PR)n	0	tRNA(Tyr)		NULL	tRNA(Tyr)
19107	Dopaquinone	Compound	195	4430-97-1	C00822	C9H9NO4	195.172	Dopaquinone	682	C1=CC(=O)C(=O)C=C1CC(C(=O)O)N	Dopaquinone|(2S)-2-amino-3-(3,4-dioxocyclohexa-1,5-dien-1-yl)propanoic acid
19108	Deamino-NAD+	Compound	665	NULL	C00857	C21H27N6O15P2	665.418	Deamino-NAD+	165490	Nc1ncnc2n(cnc12)[C@@H]3O[C@H](COP(O)(=O)OP(O)(=O)OC[C@H]4O[C@H]([C@H](O)[C@@H]4O)[n+]5cccc(c5)C(O)=O)[C@@H](O)[C@H]3O	Deamino-NAD+|Deamido-NAD+|Deamido-NAD|1-[(2R,3R,4S,5R)-5-[[[[(2R,3S,4R,5R)-5-(6-aminopurin-9-yl)-3,4-dihydroxyoxolan-2-yl]methoxy-hydroxyphosphoryl]oxy-hydroxyphosphoryl]oxymethyl]-3,4-dihydroxyoxolan-2-yl]pyridin-1-ium-3-carboxylic acid
19109	L-Alanyl-tRNA	Compound	0	NULL	C00886	C13H22NO11PR2(C5H8O6PR)n	0	L-Alanyl-tRNA		NULL	L-Alanyl-tRNA|L-Alanyl-tRNA(Ala)
19110	2-Oxoglutaramate	Compound	145	NULL	C00940	C5H7NO4	145.113	2-Oxoglutaramate	48	C(CC(=O)N)C(=O)C(=O)O	2-Oxoglutaramate|2-Oxoglutaramic acid|2-Ketoglutaramate|alpha-Ketoglutaramate|5-amino-2,5-dioxopentanoic acid
19111	Ferricytochrome b5	Compound	0	NULL	C00996	NULL	0	Ferricytochrome b5		NULL	Ferricytochrome b5
19112	Ferrocytochrome b5	Compound	0	NULL	C00999	NULL	0	Ferrocytochrome b5		NULL	Ferrocytochrome b5
19113	O-Phospho-L-serine	Compound	185	407-41-0	C01005	C3H8NO6P	185.072	O-Phospho-L-serine	68841	C([C@@H](C(=O)O)N)OP(=O)(O)O	O-Phospho-L-serine|3-Phosphoserine|L-O-Phosphoserine|Dexfosfoserine|(2S)-2-amino-3-phosphonooxypropanoic acid
19114	N,N-Dimethylglycine	Compound	103	1118-68-9	C01026	C4H9NO2	103.12	N,N-Dimethylglycine	673	CN(C)CC(=O)O	N,N-Dimethylglycine|Dimethylglycine|2-(dimethylamino)acetic acid
19115	2-Methylbutanoyl-CoA	Compound	851	NULL	C01033	C26H44N7O17P3S	851.651	2-Methylbutanoyl-CoA	54	CCC(C)C(=O)SCCNC(=O)CCNC(=O)C(O)C(C)(C)COP(O)(=O)OP(O)(=O)OC[C@H]1O[C@H]([C@H](O)[C@@H]1OP(O)(O)=O)n2cnc3c(N)ncnc23	2-Methylbutanoyl-CoA|2-Methylbutyryl-CoA|S-[2-[3-[[4-[[[(2R,3S,4R,5R)-5-(6-aminopurin-9-yl)-4-hydroxy-3-phosphonooxyoxolan-2-yl]methoxy-hydroxyphosphoryl]oxy-hydroxyphosphoryl]oxy-2-hydroxy-3,3-dimethylbutanoyl]amino]propanoylamino]ethyl] 2-methylbutanethioate
19116	3-Oxo-delta5-steroid	Compound	272	NULL	C01034	C19H28O	272.425	3-Oxo-delta5-steroid		CC12CCCC1C3CC=C4CC(=O)CCC4(C)C3CC2	3-Oxo-delta5-steroid|10,13-dimethyl-1,2,4,7,8,9,11,12,14,15,16,17-dodecahydrocyclopenta[a]phenanthren-3-one
19117	Orotidine 5'-phosphate	Compound	368	2149-82-8	C01103	C10H13N2O11P	368.191	Orotidine 5'-phosphate	160617	C1=C(N(C(=O)NC1=O)[C@H]2[C@@H]([C@@H]([C@H](O2)COP(=O)(O)O)O)O)C(=O)O	Orotidine 5'-phosphate|Orotidylic acid|3-[(2R,3R,4S,5R)-3,4-dihydroxy-5-(phosphonooxymethyl)oxolan-2-yl]-2,6-dioxopyrimidine-4-carboxylic acid
19118	4-Trimethylammoniobutanal	Compound	130	NULL	C01149	C7H16NO	130.208	4-Trimethylammoniobutanal	133	C[N+](C)(C)CCCC=O	4-Trimethylammoniobutanal|trimethyl(4-oxobutyl)azanium
19119	trans-4-Hydroxy-L-proline	Compound	131	51-35-4	C01157	C5H9NO3	131.13	trans-4-Hydroxy-L-proline	5810	O[C@H]1CN[C@@H](C1)C(O)=O	trans-4-Hydroxy-L-proline|(2S,4R)-4-hydroxypyrrolidine-2-carboxylic acid
19120	UDP-N-acetyl-D-mannosamine	Compound	607	NULL	C01170	C17H27N3O17P2	607.354	UDP-N-acetyl-D-mannosamine		CC(=O)N[C@H]1[C@@H](O)[C@H](O)[C@@H](CO)OC1OP(O)(=O)OP(O)(=O)OC[C@H]2O[C@H]([C@H](O)[C@@H]2O)N3C=CC(=O)NC3=O	UDP-N-acetyl-D-mannosamine|[(2R,3S,4R,5S,6R)-3-acetamido-4,5-dihydroxy-6-(hydroxymethyl)oxan-2-yl] [[(2R,3S,4R,5R)-5-(2,4-dioxopyrimidin-1-yl)-3,4-dihydroxyoxolan-2-yl]methoxy-hydroxyphosphoryl] hydrogen phosphate
19121	3-(4-Hydroxyphenyl)pyruvate	Compound	180	NULL	C01179	C9H8O4	180.157	3-(4-Hydroxyphenyl)pyruvate	979	C1=CC(=CC=C1CC(=O)C(=O)O)O	3-(4-Hydroxyphenyl)pyruvate|4-Hydroxyphenylpyruvate|p-Hydroxyphenylpyruvic acid|3-(4-hydroxyphenyl)-2-oxopropanoic acid
19122	4-Methylthio-2-oxobutanoic acid	Compound	148	NULL	C01180	C5H8O3S	148.18	4-Methylthio-2-oxobutanoic acid	473	CSCCC(=O)C(=O)O	4-Methylthio-2-oxobutanoic acid|4-Methylthio-2-oxobutanoate|2-Oxo-4-methylthiobutanoate|2-Keto-4-methylthiobutyric acid|4-methylsulfanyl-2-oxobutanoic acid
19123	1-Phosphatidyl-D-myo-inositol	Compound	0	NULL	C01194	C11H17O13PR2	0	1-Phosphatidyl-D-myo-inositol		NULL	1-Phosphatidyl-D-myo-inositol|Phosphatidyl-1D-myo-inositol|1-Phosphatidyl-1D-myo-inositol|(3-Phosphatidyl)-1-D-inositol|1-Phosphatidyl-myo-inositol|1,2-Diacyl-sn-glycero-3-phosphoinositol
19124	N(omega)-(ADP-D-ribosyl)-L-arginine	Compound	715	NULL	C01201	C21H35N9O15P2	715.501	N(omega)-(ADP-D-ribosyl)-L-arginine		N[C@@H](CCCNC(=N)N[C@@H]1O[C@H](COP(O)(=O)OP(O)(=O)OC[C@H]2O[C@H]([C@H](O)[C@@H]2O)n3cnc4c(N)ncnc34)[C@@H](O)[C@H]1O)C(O)=O	N(omega)-(ADP-D-ribosyl)-L-arginine|N2-(ADP-D-ribosyl)-L-arginine|Nomega-(ADP-D-ribosyl)-L-arginine|(2S)-2-amino-5-[[amino-[[(2S,3R,4S,5R)-5-[[[[(2R,3S,4R,5R)-5-(6-aminopurin-9-yl)-3,4-dihydroxyoxolan-2-yl]methoxy-hydroxyphosphoryl]oxy-hydroxyphosphoryl]oxymethyl]-3,4-dihydroxyoxolan-2-yl]amino]methylidene]amino]pentanoic acid
19125	(R)-3-Amino-2-methylpropanoate	Compound	103	NULL	C01205	C4H9NO2	103.12	(R)-3-Amino-2-methylpropanoate		C[C@@H](CN)C(O)=O	(R)-3-Amino-2-methylpropanoate|D-3-Amino-isobutanoate|(2R)-3-amino-2-methylpropanoic acid
19126	S-Aminomethyldihydrolipoylprotein	Compound	0	NULL	C01242	C9H18NOS2R	0	S-Aminomethyldihydrolipoylprotein		NULL	S-Aminomethyldihydrolipoylprotein|H-Protein-S-aminomethyldihydrolipoyllysine|[Protein]-S8-aminomethyldihydrolipoyllysine
19127	3-Hydroxy-N6,N6,N6-trimethyl-L-lysine	Compound	205	NULL	C01259	C9H21N2O3	205.275	3-Hydroxy-N6,N6,N6-trimethyl-L-lysine	439460	C[N+](C)(C)CCCC([C@@H](C(=O)O)N)O	3-Hydroxy-N6,N6,N6-trimethyl-L-lysine|[(5S)-5-amino-5-carboxy-4-hydroxypentyl]-trimethylazanium
19128	P1,P4-Bis(5'-adenosyl) tetraphosphate	Compound	836	NULL	C01260	C20H28N10O19P4	836.387	P1,P4-Bis(5'-adenosyl) tetraphosphate	21706	Nc1ncnc2n(cnc12)[C@@H]3O[C@H](COP(O)(=O)OP(O)(=O)OP(O)(=O)OP(O)(=O)OC[C@H]4O[C@H]([C@H](O)[C@@H]4O)n5cnc6c(N)ncnc56)[C@@H](O)[C@H]3O	P1,P4-Bis(5'-adenosyl) tetraphosphate|AppppA|[[(2R,3S,4R,5R)-5-(6-aminopurin-9-yl)-3,4-dihydroxyoxolan-2-yl]methoxy-hydroxyphosphoryl] [[[(2R,3S,4R,5R)-5-(6-aminopurin-9-yl)-3,4-dihydroxyoxolan-2-yl]methoxy-hydroxyphosphoryl]oxy-hydroxyphosphoryl] hydrogen phosphate
19129	N-Acetyl-D-glucosaminylphosphatidylinositol	Compound	0	NULL	C01288	C19H30NO18PR2	0	N-Acetyl-D-glucosaminylphosphatidylinositol	0	NULL	N-Acetyl-D-glucosaminylphosphatidylinositol|6-(N-Acetyl-alpha-D-glucosaminyl)-1-phosphatidyl-1D-myo-inositol
19130	N-Acetyl-beta-D-glucosaminyl-1,3-N-acetyl-D-galactosaminyl-R	Compound	0	NULL	C01306	C16H27N2O11R	0	N-Acetyl-beta-D-glucosaminyl-1,3-N-acetyl-D-galactosaminyl-R		NULL	N-Acetyl-beta-D-glucosaminyl-1,3-N-acetyl-D-galactosaminyl-R|N-Acetyl-beta-D-glucosaminyl-1,3-N-acetyl-beta-D-galactosaminyl-R
19131	alpha-Tubulin	Compound	0	NULL	C01392	NULL	0	alpha-Tubulin		NULL	alpha-Tubulin|C-terminal-tyrosinated alpha-Tubulin
19132	Cys-Gly	Compound	178	19246-18-5	C01419	C5H10N2O3S	178.209	Cys-Gly	439498	C([C@@H](C(=O)NCC(=O)O)N)S	Cys-Gly|L-Cysteinylglycine|2-[[(2R)-2-amino-3-sulfanylpropanoyl]amino]acetic acid
19133	tRNA(Ala)	Compound	0	NULL	C01635	C10H17O10PR2(C5H8O6PR)n	0	tRNA(Ala)		NULL	tRNA(Ala)
19134	tRNA(Gln)	Compound	0	NULL	C01640	C15H21N5O10PR(C5H8O6PR)n	0	tRNA(Gln)		NULL	tRNA(Gln)
19135	tRNA(Gly)	Compound	0	NULL	C01642	C10H17O10PR2(C5H8O6PR)n	0	tRNA(Gly)		NULL	tRNA(Gly)
19136	tRNA(His)	Compound	0	NULL	C01643	C10H17O10PR2(C5H8O6PR)n	0	tRNA(His)		NULL	tRNA(His)
19137	tRNA(Ile)	Compound	0	NULL	C01644	C15H21N5O10PR(C5H8O6PR)n	0	tRNA(Ile)		NULL	tRNA(Ile)
19138	tRNA(Leu)	Compound	0	NULL	C01645	C15H21N5O10PR(C5H8O6PR)n	0	tRNA(Leu)		NULL	tRNA(Leu)
19139	tRNA(Met)	Compound	0	NULL	C01647	C15H21N5O10PR(C5H8O6PR)n	0	tRNA(Met)		NULL	tRNA(Met)
19140	tRNA(Phe)	Compound	0	NULL	C01648	C10H17O10PR2(C5H8O6PR)n	0	tRNA(Phe)		NULL	tRNA(Phe)
19141	tRNA(Pro)	Compound	0	NULL	C01649	C10H17O10PR2(C5H8O6PR)n	0	tRNA(Pro)		NULL	tRNA(Pro)
19142	tRNA(Ser)	Compound	0	NULL	C01650	C10H17O10PR2(C5H8O6PR)n	0	tRNA(Ser)		NULL	tRNA(Ser)
19143	tRNA(Thr)	Compound	0	NULL	C01651	C10H17O10PR2(C5H8O6PR)n	0	tRNA(Thr)		NULL	tRNA(Thr)
19144	tRNA(Val)	Compound	0	NULL	C01653	C15H21N5O10PR(C5H8O6PR)n	0	tRNA(Val)		NULL	tRNA(Val)
19145	Acylcholine	Compound	131	NULL	C01777	C6H13NO2R	0	Acylcholine		NULL	Acylcholine
19146	Choloyl-CoA	Compound	1157	NULL	C01794	C45H74N7O20P3S	1158.09	Choloyl-CoA	383	CC(CCC(=O)SCCNC(=O)CCNC(=O)C(C(C)(C)COP(=O)(O)OP(=O)(O)OCC1C(C(C(O1)N2C=NC3=C2N=CN=C3N)O)OP(=O)(O)O)O)C4CCC5C4(C(CC6C5C(CC7C6(CCC(C7)O)C)O)O)C	Choloyl-CoA|3alpha,7alpha,12alpha-Trihydroxy-5beta-cholan-24-one-CoA|3alpha,7alpha,12alpha-Trihydroxy-5beta-cholanoyl-CoA
19147	Glycocholate	Compound	465	475-31-0	C01921	C26H43NO6	465.623	Glycocholate	439604	C[C@H](CCC(=O)NCC(=O)O)C1CC[C@@H]2[C@@]1([C@H](C[C@H]3[C@H]2[C@@H](C[C@H]4[C@@]3(CC[C@H](C4)O)C)O)O)C	Glycocholate|3alpha,7alpha,12alpha-Trihydroxy-5beta-cholan-24-oylglycine|Glycocholic acid|2-[[(4R)-4-[(3R,5S,7R,8R,9S,10S,12S,13R,14S,17R)-3,7,12-trihydroxy-10,13-dimethyl-2,3,4,5,6,7,8,9,11,12,14,15,16,17-tetradecahydro-1H-cyclopenta[a]phenanthren-17-yl]pentanoyl]amino]acetic acid
19148	Acetylcholine	Compound	146	51-84-3	C01996	C7H16NO2	146.207	Acetylcholine	187	CC(=O)OCC[N+](C)(C)C	Acetylcholine|O-Acetylcholine|2-acetyloxyethyl(trimethyl)azanium
19149	L-Leucyl-tRNA	Compound	0	NULL	C02047	C21H32N6O11PR(C5H8O6PR)n	0	L-Leucyl-tRNA		NULL	L-Leucyl-tRNA|L-Leucyl-tRNA(Leu)
19150	Lipoylprotein	Compound	0	NULL	C02051	C12H18N2O4S2R2(C2H2NOR)n	0	Lipoylprotein		NULL	Lipoylprotein|H-Protein-lipoyllysine
19151	Protein lysine	Compound	0	NULL	C02188	C7H13N3O2R2	0	Protein lysine		NULL	Protein lysine|Peptidyl-L-lysine
19152	2-Aminoacrylate	Compound	87	NULL	C02218	C3H5NO2	87.0773	2-Aminoacrylate	123991	CC(=N)C(O)=O	2-Aminoacrylate|Dehydroalanine|2-aminoprop-2-enoic acid
19153	Arachidonyl-CoA	Compound	1053	17046-56-9	C02249	C41H66N7O17P3S	1053.99	Arachidonyl-CoA	5280503	CCCCC\C=C/C\C=C/C\C=C/C\C=C/CCCC(=O)SCCNC(=O)CCNC(=O)C(O)C(C)(C)COP(O)(=O)OP(O)(=O)OC[C@H]1O[C@H]([C@H](O)[C@@H]1OP(O)(O)=O)n2cnc3c(N)ncnc23	Arachidonyl-CoA|(5Z,8Z,11Z,14Z)-Icosatetraenoyl-CoA|Arachidonoyl-CoA|S-[2-[3-[[4-[[[(2R,3S,4R,5R)-5-(6-aminopurin-9-yl)-4-hydroxy-3-phosphonooxyoxolan-2-yl]methoxy-hydroxyphosphoryl]oxy-hydroxyphosphoryl]oxy-2-hydroxy-3,3-dimethylbutanoyl]amino]propanoylamino]ethyl] (5Z,8Z,11Z,14Z)-icosa-5,8,11,14-tetraenethioate
19154	Glutaminyl-tRNA	Compound	0	NULL	C02282	C20H29N7O12PR(C5H8O6PR)n	0	Glutaminyl-tRNA		NULL	Glutaminyl-tRNA|Gln-tRNA(Gln)|L-Glutaminyl-tRNA(Gln)|Glutaminyl-tRNA(Gln)
19155	L-Cystathionine	Compound	222	56-88-2	C02291	C7H14N2O4S	222.262	L-Cystathionine	439258	N[C@@H](CCSC[C@H](N)C(O)=O)C(O)=O	L-Cystathionine|(2S)-2-amino-4-[(2R)-2-amino-2-carboxyethyl]sulfanylbutanoic acid
19156	Glycyl-tRNA(Gly)	Compound	0	NULL	C02412	C12H20NO11PR2(C5H8O6PR)n	0	Glycyl-tRNA(Gly)		NULL	Glycyl-tRNA(Gly)
19157	L-Methionyl-tRNA	Compound	0	NULL	C02430	C20H30N6O11PSR(C5H8O6PR)n	0	L-Methionyl-tRNA		NULL	L-Methionyl-tRNA|L-Methionyl-tRNA(Met)
19158	2-Phenylacetamide	Compound	135	103-81-1	C02505	C8H9NO	135.163	2-Phenylacetamide	7680	NC(=O)Cc1ccccc1	2-Phenylacetamide
19159	3-Iodo-L-tyrosine	Compound	307	70-78-0	C02515	C9H10INO3	307.085	3-Iodo-L-tyrosine	439744	C1=CC(=C(C=C1C[C@@H](C(=O)O)N)I)O	3-Iodo-L-tyrosine|(2S)-2-amino-3-(4-hydroxy-3-iodophenyl)propanoic acid
19160	L-Seryl-tRNA(Ser)	Compound	0	NULL	C02553	C13H22NO12PR2(C5H8O6PR)n	0	L-Seryl-tRNA(Ser)		NULL	L-Seryl-tRNA(Ser)
19161	L-Valyl-tRNA(Val)	Compound	0	NULL	C02554	C20H30N6O11PR(C5H8O6PR)n	0	L-Valyl-tRNA(Val)		NULL	L-Valyl-tRNA(Val)
19162	Taurolithocholate	Compound	483	516-90-5	C02592	C26H45NO5S	483.704	Taurolithocholate	439763	C[C@H](CCC(=O)NCCS(=O)(=O)O)[C@H]1CC[C@@H]2[C@@]1(CC[C@H]3[C@H]2CC[C@H]4[C@@]3(CC[C@H](C4)O)C)C	Taurolithocholate|Taurolithocholic acid|2-[[(4R)-4-[(3R,5R,8R,9S,10S,13R,14S,17R)-3-hydroxy-10,13-dimethyl-2,3,4,5,6,7,8,9,11,12,14,15,16,17-tetradecahydro-1H-cyclopenta[a]phenanthren-17-yl]pentanoyl]amino]ethanesulfonic acid
19163	L-Prolyl-tRNA(Pro)	Compound	0	NULL	C02702	C15H24NO11PR2(C5H8O6PR)n	0	L-Prolyl-tRNA(Pro)		NULL	L-Prolyl-tRNA(Pro)
19164	N-Acetylmethionine	Compound	191	65-82-7	C02712	C7H13NO3S	191.248	N-Acetylmethionine	6180	CSCCC(NC(C)=O)C(O)=O	N-Acetylmethionine|2-acetamido-4-methylsulfanylbutanoic acid
19165	Phosphatidylserine	Compound	385	NULL	C02737	C8H12NO10PR2	0	Phosphatidylserine	0	CCCC(=O)O[C@H](COC(=O)CC)COP(=O)(O)OC[C@@H](C(=O)O)N	Phosphatidylserine|O3-Phosphatidyl-L-serine|Phosphatidyl-L-serine|3-O-sn-Phosphatidyl-L-serine|1,2-Diacyl-sn-glycerol 3-phospho-L-serine
19166	L-Tyrosyl-tRNA(Tyr)	Compound	0	NULL	C02839	C24H30N6O12PR(C5H8O6PR)n	0	L-Tyrosyl-tRNA(Tyr)		NULL	L-Tyrosyl-tRNA(Tyr)
19167	1-Methylnicotinamide	Compound	137	NULL	C02918	C7H9N2O	137.159	1-Methylnicotinamide	457	C[N+]1=CC=CC(=C1)C(=O)N	1-Methylnicotinamide|1-methylpyridin-1-ium-3-carboxamide
19168	3-Dehydrosphinganine	Compound	299	NULL	C02934	C18H37NO2	299.492	3-Dehydrosphinganine	631	CCCCCCCCCCCCCCCC(=O)C(CO)N	3-Dehydrosphinganine|3-Dehydro-D-sphinganine|(2S)-2-amino-1-hydroxyoctadecan-3-one
19169	3-Methylbutanoyl-CoA	Compound	851	NULL	C02939	C26H44N7O17P3S	851.651	3-Methylbutanoyl-CoA	165435	CC(C)CC(=O)SCCNC(=O)CCNC(=O)[C@@H](C(C)(C)COP(=O)(O)OP(=O)(O)OC[C@@H]1[C@H]([C@H]([C@@H](O1)N2C=NC3=C2N=CN=C3N)O)OP(=O)(O)O)O	3-Methylbutanoyl-CoA|Isovaleryl-CoA|S-[2-[3-[[4-[[[(2R,3S,4R,5R)-5-(6-aminopurin-9-yl)-4-hydroxy-3-phosphonooxyoxolan-2-yl]methoxy-hydroxyphosphoryl]oxy-hydroxyphosphoryl]oxy-2-hydroxy-3,3-dimethylbutanoyl]amino]propanoylamino]ethyl] 3-methylbutanethioate
19170	L-Histidyl-tRNA(His)	Compound	0	NULL	C02988	C16H24N3O11PR2(C5H8O6PR)n	0	L-Histidyl-tRNA(His)		NULL	L-Histidyl-tRNA(His)
19171	L-Threonyl-tRNA(Thr)	Compound	0	NULL	C02992	C14H24NO12PR2(C5H8O6PR)n	0	L-Threonyl-tRNA(Thr)		NULL	L-Threonyl-tRNA(Thr)
19172	3-Methylcrotonyl-CoA	Compound	849	NULL	C03069	C26H42N7O17P3S	849.635	3-Methylcrotonyl-CoA	439869	CC(=CC(=O)SCCNC(=O)CCNC(=O)C(C(C)(C)COP(=O)(O)OP(=O)(O)OC[C@@H]1[C@H]([C@H]([C@@H](O1)N2C=NC3=C2N=CN=C3N)O)OP(=O)(O)O)O)C	3-Methylcrotonyl-CoA|3-Methylbut-2-enoyl-CoA|3-Methylcrotonoyl-CoA|Dimethylacryloyl-CoA|S-[2-[3-[[4-[[[(2R,3S,4R,5R)-5-(6-aminopurin-9-yl)-4-hydroxy-3-phosphonooxyoxolan-2-yl]methoxy-hydroxyphosphoryl]oxy-hydroxyphosphoryl]oxy-2-hydroxy-3,3-dimethylbutanoyl]amino]propanoylamino]ethyl] 3-methylbut-2-enethioate
19173	5-Phosphoribosylamine	Compound	229	NULL	C03090	C5H12NO7P	229.125	5-Phosphoribosylamine		C(C1C(C(C(O1)N)O)O)OP(=O)(O)O	5-Phosphoribosylamine|5-Phospho-D-ribosylamine|5-Phosphoribosyl-1-amine|5-Phospho-beta-D-ribosylamine|[(2R,3S,4R,5R)-5-amino-3,4-dihydroxyoxolan-2-yl]methyl dihydrogen phosphate
19174	L-Isoleucyl-tRNA(Ile)	Compound	0	NULL	C03127	C21H32N6O11PR(C5H8O6PR)n	0	L-Isoleucyl-tRNA(Ile)		NULL	L-Isoleucyl-tRNA(Ile)
19175	N-Ribosylnicotinamide	Compound	255	NULL	C03150	C11H15N2O5	255.247	N-Ribosylnicotinamide	439924	C1=CC(=C[N+](=C1)[C@H]2[C@@H]([C@@H]([C@H](O2)CO)O)O)C(=O)N	N-Ribosylnicotinamide|1-(beta-D-Ribofuranosyl)nicotinamide|1-[(2R,3R,4S,5R)-3,4-dihydroxy-5-(hydroxymethyl)oxolan-2-yl]pyridin-1-ium-3-carboxamide
19176	ADP-D-ribosyl-acceptor	Compound	0	NULL	C03245	NULL	0	ADP-D-ribosyl-acceptor		NULL	ADP-D-ribosyl-acceptor|(ADP-D-ribosyl)n-acceptor|(ADP-D-ribosyl)n+1-acceptor
19177	3-Methyl-2-oxopentanoate	Compound	130	NULL	C03465	C6H10O3	130.142	3-Methyl-2-oxopentanoate		CCC(C)C(=O)C(=O)O	3-Methyl-2-oxopentanoate|2-Oxo-3-methylvalerate|3-methyl-2-oxopentanoic acid
19178	L-2-Amino-3-oxobutanoic acid	Compound	117	NULL	C03508	C4H7NO3	117.103	L-2-Amino-3-oxobutanoic acid	5460100	CC(=O)[C@H](N)C(O)=O	L-2-Amino-3-oxobutanoic acid|L-2-Amino-acetoacetate|(S)-2-Amino-3-oxobutanoic acid|L-2-Amino-3-oxobutanoate|(2S)-2-amino-3-oxobutanoic acid
19179	L-Phenylalanyl-tRNA(Phe)	Compound	0	NULL	C03511	C19H26NO11PR2(C5H8O6PR)n	0	L-Phenylalanyl-tRNA(Phe)		NULL	L-Phenylalanyl-tRNA(Phe)
19180	Tetrahydrofolyl-[Glu](n)	Compound	0	NULL	C03541	C24H30N8O9(C5H7NO3)n	574.543	Tetrahydrofolyl-[Glu](n)	442163	NC1=NC2NCC(CNc3ccc(cc3)C(=O)NC(CCC(=O)NC(CCC(O)=O)C(=O)NC(CCC(O)=O)C(O)=O)C(O)=O)N=C2C(=O)N1	Tetrahydrofolyl-[Glu](n)|THF-polyglutamate|Tetrahydrofolyl-[Glu](n+1)|Tetrahydropteroyl-[gamma-Glu]n+1|Tetrahydropteroyl-[gamma-Glu]n|2-[[4-[[4-[(2-amino-4-oxo-5,6,7,8-tetrahydro-1H-pteridin-6-yl)methylamino]benzoyl]amino]-4-carboxybutanoyl]amino]pentanedioic acid
19181	Protein N-ubiquityllysine	Compound	0	NULL	C03635	NULL	0	Protein N-ubiquityllysine		NULL	Protein N-ubiquityllysine
19182	Lysosomal-enzyme D-mannose	Compound	0	NULL	C03706	NULL	0	Lysosomal-enzyme D-mannose		NULL	Lysosomal-enzyme D-mannose
19183	3beta-Hydroxy-delta5-steroid	Compound	274	NULL	C03836	C19H30O	274.441	3beta-Hydroxy-delta5-steroid		CC12CCCC1C3CC=C4C[C@@H](O)CCC4(C)C3CC2	3beta-Hydroxy-delta5-steroid|(3S)-10,13-dimethyl-2,3,4,7,8,9,11,12,14,15,16,17-dodecahydro-1H-cyclopenta[a]phenanthren-3-ol
19184	(S)-1-Pyrroline-5-carboxylate	Compound	113	NULL	C03912	C5H7NO2	113.115	(S)-1-Pyrroline-5-carboxylate		[H][C@]1(CCC=N1)C(O)=O	(S)-1-Pyrroline-5-carboxylate|1-Pyrroline-5-carboxylate|L-1-Pyrroline-5-carboxylate|(2S)-3,4-dihydro-2H-pyrrole-2-carboxylic acid
19185	3alpha-Hydroxy-5beta-cholanate	Compound	376	434-13-9	C03990	C24H40O3	376.573	3alpha-Hydroxy-5beta-cholanate	9903	C[C@H](CCC(=O)O)[C@H]1CC[C@@H]2[C@@]1(CC[C@H]3[C@H]2CC[C@H]4[C@@]3(CC[C@H](C4)O)C)C	3alpha-Hydroxy-5beta-cholanate|3alpha-Hydroxy-5beta-cholanic acid|Lithocholate|Lithocholic acid|(4R)-4-[(3R,5R,8R,9S,10S,13R,14S,17R)-3-hydroxy-10,13-dimethyl-2,3,4,5,6,7,8,9,11,12,14,15,16,17-tetradecahydro-1H-cyclopenta[a]phenanthren-17-yl]pentanoic acid
19186	1-Acyl-sn-glycero-3-phosphocholine	Compound	285	NULL	C04230	C9H20NO7PR	0	1-Acyl-sn-glycero-3-phosphocholine	5280634	NULL	1-Acyl-sn-glycero-3-phosphocholine|1-Acyl-sn-glycerol-3-phosphocholine|2-Lysophosphatidylcholine|alpha-Acylglycerophosphocholine|2-Lysolecithin|1-Acylglycerophosphocholine
19187	2-Acyl-sn-glycero-3-phosphocholine	Compound	285	NULL	C04233	C9H20NO7PR	0	2-Acyl-sn-glycero-3-phosphocholine		NULL	2-Acyl-sn-glycero-3-phosphocholine|2-Acylglycero-3-phosphocholine|1-Lysolecithin|1-Lysophosphatidylcholine|3-Lysolecithin
19188	N-Acetyl-D-glucosamine 1-phosphate	Compound	301	NULL	C04256	C8H16NO9P	301.188	N-Acetyl-D-glucosamine 1-phosphate	900	CC(=O)NC1C(C(C(OC1OP(=O)(O)O)CO)O)O	N-Acetyl-D-glucosamine 1-phosphate|[(3R,4R,5S,6R)-3-acetamido-4,5-dihydroxy-6-(hydroxymethyl)oxan-2-yl] dihydrogen phosphate
19189	(5Z,13E)-11alpha-Hydroxy-9,15-dioxoprost-13-enoate	Compound	350	NULL	C04707	C20H30O5	350.449	(5Z,13E)-11alpha-Hydroxy-9,15-dioxoprost-13-enoate		NULL	(5Z,13E)-11alpha-Hydroxy-9,15-dioxoprost-13-enoate|(5Z)-(15S)-11alpha-Hydroxy-9,15-dioxoprosta-13-enoate|(Z)-7-[(1R,2R,3R)-3-hydroxy-5-oxo-2-[(E)-3-oxooct-1-enyl]cyclopentyl]hept-5-enoic acid
19190	Lysosomal-enzyme N-acetyl-D-glucosaminyl-phospho-D-mannose	Compound	463	NULL	C04789	C14H26NO14P	0	Lysosomal-enzyme N-acetyl-D-glucosaminyl-phospho-D-mannose		CC(=O)N[C@@H]1[C@@H](O)[C@H](O)[C@@H](CO)O[C@H]1OP(O)(=O)OC[C@H]2O[C@@H](O)[C@@H](O)[C@@H](O)[C@@H]2O	Lysosomal-enzyme N-acetyl-D-glucosaminyl-phospho-D-mannose
19191	Taurocholate	Compound	515	81-24-3	C05122	C26H45NO7S	515.703	Taurocholate	440567	CC(CCC(=O)NCCS(=O)(=O)O)C1CCC2C1([C@H](CC3C2[C@@H](C[C@H]4C3(CC[C@H](C4)O)C)O)O)C	Taurocholate|Cholyltaurine|Taurocholic acid|2-[[(4R)-4-[(3R,5S,7R,9S,10S,12S,13R,14S,17R)-3,7,12-trihydroxy-10,13-dimethyl-2,3,4,5,6,7,8,9,11,12,14,15,16,17-tetradecahydro-1H-cyclopenta[a]phenanthren-17-yl]pentanoyl]amino]ethyl hydrogen sulfate
19192	UDP-sugar	Compound	0	NULL	C05227	NULL	0	UDP-sugar		NULL	UDP-sugar|UDP-monosaccharide
19193	Detyrosinated alpha-tubulin	Compound	0	NULL	C05234	NULL	0	Detyrosinated alpha-tubulin		NULL	Detyrosinated alpha-tubulin
19194	Phenethylamine	Compound	121	64-04-0	C05332	C8H11N	121.18	Phenethylamine	1001	NCCc1ccccc1	Phenethylamine|Phenylethylamine|beta-Phenylethylamine|2-Phenylethylamine|2-phenylethanamine
19195	Chenodeoxycholoyl-CoA	Compound	1141	NULL	C05337	C45H74N7O19P3S	1142.09	Chenodeoxycholoyl-CoA	11966205	C[C@H](CCC(=O)SCCNC(=O)CCNC(=O)C(C(C)(C)COP(=O)(O)OP(=O)(O)OC[C@@H]1[C@H]([C@H]([C@@H](O1)N2C=NC3=C2N=CN=C3N)O)OP(=O)(O)O)O)[C@H]4CC[C@@H]5[C@@]4(CC[C@H]6[C@H]5[C@@H](CC7[C@@]6(CC[C@H](C7)O)C)O)C	Chenodeoxycholoyl-CoA|3alpha,7alpha-Dihydroxy-5beta-cholanoyl-CoA
19196	Taurodeoxycholate	Compound	499	NULL	C05463	C26H45NO6S	499.704	Taurodeoxycholate	10594	CC(CCC(=O)NCCS(=O)(=O)O)C1CCC2[C@@]1([C@H](CC3C2CCC4[C@@]3(CC[C@H](C4)O)C)O)C	Taurodeoxycholate|2-[4-[(3R,10S,12S,13R)-3,12-dihydroxy-10,13-dimethyl-2,3,4,5,6,7,8,9,11,12,14,15,16,17-tetradecahydro-1H-cyclopenta[a]phenanthren-17-yl]pentanoylamino]ethanesulfonic acid
19197	Taurochenodeoxycholate	Compound	499	NULL	C05465	C26H45NO6S	499.704	Taurochenodeoxycholate	10591	CC(CCC(=O)NCCS(=O)(=O)O)[C@H]1CC[C@@H]2[C@@]1(CC[C@H]3[C@H]2[C@@H](C[C@H]4[C@@]3(CC[C@H](C4)O)C)O)C	Taurochenodeoxycholate|Chenodeoxycholoyltaurine|2-[[(4R)-4-[(3R,5S,7R,8R,9S,10S,13R,14S,17R)-3,7-dihydroxy-10,13-dimethyl-2,3,4,5,6,7,8,9,11,12,14,15,16,17-tetradecahydro-1H-cyclopenta[a]phenanthren-17-yl]pentanoyl]amino]ethanesulfonic acid
19198	L-Allothreonine	Compound	119	28954-12-3	C05519	C4H9NO3	119.119	L-Allothreonine	99289	CC(O)C(N)C(O)=O	L-Allothreonine|L-allo-Threonine|(2S,3S)-2-amino-3-hydroxybutanoic acid
19199	2-Amino-3-oxoadipate	Compound	175	NULL	C05520	C6H9NO5	175.139	2-Amino-3-oxoadipate		NC(C(O)=O)C(=O)CCC(O)=O	2-Amino-3-oxoadipate|2-Amino-3-oxohexanedioic acid
19200	R-S-Alanine	Compound	0	NULL	C05726	C3H6NO2SR	0	R-S-Alanine		NULL	R-S-Alanine|R-S-Cysteine|S-Substituted L-cysteine
19201	R-S-Alanylglycine	Compound	0	NULL	C05729	C5H9N2O3SR	0	R-S-Alanylglycine		NULL	R-S-Alanylglycine|R-S-Cysteinylglycine
19202	5-Glutamyl-taurine	Compound	254	NULL	C05844	C7H14N2O6S	254.261	5-Glutamyl-taurine	0	N[C@@H](CCC(=O)NCCS(O)(=O)=O)C(O)=O	5-Glutamyl-taurine|5-L-Glutamyl-taurine|(2S)-2-amino-5-oxo-5-(2-sulfoethylamino)pentanoic acid
19203	Leukotriene D4	Compound	496	NULL	C05951	C25H40N2O6S	496.66	Leukotriene D4	6435286	CCCCC\C=C/C\C=C/C=C/C=C/[C@H]([C@H](CCCC(=O)O)O)SCC(C(=O)NCC(=O)O)N	Leukotriene D4|LTD4|(5S,6R,7E,9E,11Z,14Z)-6-[(2R)-2-amino-3-(carboxymethylamino)-3-oxopropyl]sulfanyl-5-hydroxyicosa-7,9,11,14-tetraenoic acid
19204	Leukotriene E4	Compound	439	NULL	C05952	C23H37NO5S	439.609	Leukotriene E4	5280749	CCCCC\C=C/C/C=C\C=C\C=C\[C@@H](SC[C@H](N)C(O)=O)[C@@H](O)CCCC(O)=O	Leukotriene E4|(7E,9E,11Z,14Z)-(5S,6R)-6-(Cystein-S-yl)-5-hydroxyeicosa-7,9,11,14-|tetraenoate|LTE4|(7E,9E,11Z,14Z)-(5S,6R)-6-(Cystein-S-yl)-5-hydroxyicosa-7,9,11,14-|(5S,6R,7E,9E,11Z,14Z)-6-[(2R)-2-amino-2-carboxyethyl]sulfanyl-5-hydroxyicosa-7,9,11,14-tetraenoic acid
19205	P1,P3-Bis(5'-adenosyl) triphosphate	Compound	756	NULL	C06197	C20H27N10O16P3	756.407	P1,P3-Bis(5'-adenosyl) triphosphate	165381	C1=NC2=C(C(=N1)N)N=CN2[C@H]3[C@@H]([C@@H]([C@H](O3)COP(=O)(O)OP(=O)(O)OP(=O)(O)OC[C@@H]4[C@H]([C@H]([C@@H](O4)N5C=NC6=C5N=CN=C6N)O)O)O)O	P1,P3-Bis(5'-adenosyl) triphosphate|ApppA|bis[[(2R,3S,4R,5R)-5-(6-aminopurin-9-yl)-3,4-dihydroxyoxolan-2-yl]methoxy-hydroxyphosphoryl] hydrogen phosphate
19206	Sugar 1-phosphate	Compound	0	NULL	C11828	NULL	0	Sugar 1-phosphate		NULL	Sugar 1-phosphate
19207	gama-L-glutamyl-L-alanine	Compound	0	5875-41-2	CE0469	C8H13N2O5	0	gama-L-glutamyl-L-alanine		C[C@H](NC(=O)CC[C@@H]([NH3+])C([O-])=O)C([O-])=O	gama-L-glutamyl-L-alanine|(5-L-glutamyl)-L-alanine|gGluAla
19208	N-acetyl-L-alanine	Compound	0	97-69-8	CE1554	C5H8NO3	0	N-acetyl-L-alanine		C[C@@H](NC(C)=O)C([O-])=O	N-acetyl-L-alanine|AcAla
19209	deoxycholoyl-CoA	Compound	0	NULL	CE1589	C45H70N7O19P3S	0	deoxycholoyl-CoA		C[C@@H](CCC(=O)SCCNC(=O)CCNC(=O)C(O)C(C)(C)COP([O-])(=O)OP([O-])(=O)OC[C@@H]1O[C@@H]([C@H](O)[C@@H]1OP([O-])([O-])=O)n2cnc3c(N)ncnc23)[C@@H]4CC[C@H]5[C@@H]6CC[C@@H]7C[C@H](O)CC[C@@]7(C)[C@H]6C[C@H](O)[C@@]45C	deoxycholoyl-CoA
19210	tetrahydrobiopterin-4a-carbinolamine	Compound	0	NULL	CE1951	C9H16N5O4	0	tetrahydrobiopterin-4a-carbinolamine		C[C@H](O)[C@@H](O)[C@H]1CNC2=NC([NH3+])=NC(=O)C2(O)N1	tetrahydrobiopterin-4a-carbinolamine|4aOHBH4|4a-hydroxy-5,6,7,8-tetrahydrobiopterin
19211	N-arachidonoylglycine	Compound	0	NULL	CE2020	C22H34NO3	0	N-arachidonoylglycine		CCCCC\C=C/C\C=C/C\C=C/C\C=C/CCCC(=O)NCC([O-])=O	N-arachidonoylglycine|N-arachidonyl-L-glycine|N-arachidonylglycine
19212	3-methylcrotonoylglycine	Compound	0	33008-07-0	CE2026	C7H10NO3	0	3-methylcrotonoylglycine		C\C(C)=C\C(=O)NCC([O-])=O	3-methylcrotonoylglycine|beta-Methylcrotonylglycine|N-(3-methyl-1-oxo-2-butenyl)-glycine|Glycine, N-(3-methyl-1-oxo-2-butenyl)-|3-methylcrotonylglycine
19213	isovalerylglycine	Compound	0	NULL	CE4968	C7H12NO3	0	isovalerylglycine		CC(C)CC(=O)NCC([O-])=O	isovalerylglycine|iVGly
19214	isobutyrylglycine	Compound	0	NULL	CE4969	C6H10NO3	0	isobutyrylglycine		CC(C)C(=O)NCC([O-])=O	isobutyrylglycine|iBGly
19215	2-methylbutyrylglycine	Compound	0	NULL	CE4970	C7H12NO3	0	2-methylbutyrylglycine		CCC(C)C(=O)NCC([O-])=O	2-methylbutyrylglycine|mBGly
19216	10,11-dihydro-12R-hydroxy-leukotriene D4	Compound	0	NULL	CE4994	C25H41N2O7S	0	10,11-dihydro-12R-hydroxy-leukotriene D4		CCCCC\C=C/C[C@@H](O)C\C=C\C=C\[C@H](SC[C@H]([NH3+])C(=O)NCC([O-])=O)[C@H](O)CCCC([O-])=O	10,11-dihydro-12R-hydroxy-leukotriene D4|d-LTB(,3)|5S,12R-dihydroxy-6-S-cysteinyl-glycinyl-7E,9E,14Z-eicosatrienoate|5,12-dihydroxy-6-cysteinyl-glycinyl-7,9,14-eicosatrienoate|dLTB3
19217	10,11-dihydro-12R-hydroxy-leukotriene E4	Compound	0	NULL	CE4995	C23H38NO6S	0	10,11-dihydro-12R-hydroxy-leukotriene E4		CCCCC\C=C/C[C@H](O)C\C=C\C=C\[C@@H](SC[C@@H]([NH3+])C([O-])=O)[C@@H](O)CCCC([O-])=O	10,11-dihydro-12R-hydroxy-leukotriene E4|5,12-dihydroxy-6-cysteinyl-7,9,14-eicosatrienoate|5S,12R-dihydroxy-6-S-cysteinyl-7E,9E,14Z-eicosatrienoate|e-LTB(,3)|eLTB3
19218	glycolithocholate	Compound	0	474-74-8	CE5560	C26H42NO4	0	glycolithocholate		C[C@H](CCC(=O)NCC([O-])=O)[C@H]1CC[C@@H]2[C@H]3CC[C@H]4C[C@@H](O)CC[C@]4(C)[C@@H]3CC[C@]12C	glycolithocholate|glycolithocholic acid anion|3alpha-hydroxy-5beta-cholan-24-oic acid N-(carboxymethyl)amide|lithocholoyglycine|GLCh
19219	somatostatin	Compound	0	NULL	CE5782	C77H108N18O19S2	0	somatostatin		C[C@@H]([NH3+])C(=O)NCC(=O)N[C@@H]1CSSCC[C@@H](NC(=O)[C@H](CO)NC(=O)[C@@H](NC(=O)[C@H](Cc2ccccc2)NC(=O)[C@@H](NC(=O)[C@H](CCCC[NH3+])NC(=O)[C@H](Cc3c[nH]c4ccccc34)NC(=O)[C@H](Cc5ccccc5)NC(=O)[C@H](Cc6ccccc6)NC(=O)[C@H](CC(N)=O)NC(=O)[C@H](CCCC[NH3+])NC1=O)[C@H](C)O)[C@H](C)O)C([O-])=O	somatostatin|Growth hormone release inhibiting factor|Ala-Gly-Cys-Lys-Asn-Phe-Phe-Trp-Lys-Thr-Phe-Thr-Ser-Cys|Somatostatin-14
19220	Somatostatin fragment 3-14	Compound	0	NULL	CE5783	C72H100N16O17S2	0	Somatostatin fragment 3-14		C[C@H](O)[C@@H]1NC(=O)[C@H](CCCC[NH3+])NC(=O)[C@H](Cc2c[nH]c3ccccc23)NC(=O)[C@H](Cc4ccccc4)NC(=O)[C@H](Cc5ccccc5)NC(=O)[C@H](CC(N)=O)NC(=O)[C@H](CCCC[NH3+])NC(=O)[C@H]([NH3+])CSSCC[C@@H](NC(=O)[C@H](CO)NC(=O)[C@@H](NC(=O)[C@H](Cc6ccccc6)NC1=O)[C@H](C)O)C([O-])=O	Somatostatin fragment 3-14|Cys-Lys-Asn-Phe-Phe-Trp-Lys-Thr-Phe-Thr-Ser-Cys [Disulfide bridge: 3-14]
19221	kinetensin	Compound	0	NULL	CE5786	C56H87N17O11	0	kinetensin		CC[C@@H](C)[C@@H]([NH3+])C(=O)N[C@@H](C)C(=O)N[C@H](CCCNC([NH3+])=N)C(=O)N[C@@H](CCCNC([NH3+])=N)C(=O)N[C@H](Cc1cnc[nH]1)C(=O)N2CCC[C@@H]2C(=O)N[C@@H](Cc3ccc(O)cc3)C(=O)N[C@H](Cc4ccccc4)C(=O)N[C@@H](CC(C)C)C([O-])=O	kinetensin|Ile-Ala-Arg-Arg-His-Pro-Tyr-Phe-Leu
19222	kinetensin 1-3	Compound	0	NULL	CE5787	C15H31N6O4	0	kinetensin 1-3		CC[C@@H](C)[C@@H]([NH3+])C(=O)N[C@@H](C)C(=O)N[C@H](CCCNC([NH3+])=N)C([O-])=O	kinetensin 1-3|KT(1-3)|Ile-Ala-Arg
19223	kinetensin 1-7	Compound	0	NULL	CE5788	C41H67N15O9	0	kinetensin 1-7		CC[C@@H](C)[C@@H]([NH3+])C(=O)N[C@@H](C)C(=O)N[C@H](CCCNC([NH3+])=N)C(=O)N[C@@H](CCCNC([NH3+])=N)C(=O)N[C@H](Cc1cnc[nH]1)C(=O)N2CCC[C@@H]2C(=O)N[C@@H](Cc3ccc(O)cc3)C([O-])=O	kinetensin 1-7|Ile-Ala-Arg-Arg-His-Pro-Tyr|KT(1-7)
19224	kinetensin 1-8	Compound	0	NULL	CE5789	C50H76N16O10	0	kinetensin 1-8		CC[C@@H](C)[C@@H]([NH3+])C(=O)N[C@@H](C)C(=O)N[C@H](CCCNC([NH3+])=N)C(=O)N[C@@H](CCCNC([NH3+])=N)C(=O)N[C@H](Cc1cnc[nH]1)C(=O)N2CCC[C@@H]2C(=O)N[C@@H](Cc3ccc(O)cc3)C(=O)N[C@H](Cc4ccccc4)C([O-])=O	kinetensin 1-8|KT(1-8)|Ile-Ala-Arg-Arg-His-Pro-Tyr-Phe
19225	kinetensin 4-7	Compound	0	NULL	CE5790	C26H38N9O6	0	kinetensin 4-7		[NH3+][C@H](CCCNC([NH3+])=N)C(=O)N[C@@H](Cc1cnc[nH]1)C(=O)N2CCC[C@H]2C(=O)N[C@H](Cc3ccc(O)cc3)C([O-])=O	kinetensin 4-7|Arg-His-Pro-Tyr|KT(4-7)
19226	kinetensin 4-8	Compound	0	NULL	CE5791	C35H47N10O7	0	kinetensin 4-8		[NH3+][C@H](CCCNC([NH3+])=N)C(=O)N[C@@H](Cc1cnc[nH]1)C(=O)N2CCC[C@H]2C(=O)N[C@H](Cc3ccc(O)cc3)C(=O)N[C@@H](Cc4ccccc4)C([O-])=O	kinetensin 4-8|Arg-His-Pro-Tyr-Phe|KT(4-8)
19227	neuromedin N	Compound	0	NULL	CE5797	C32H51N5O7	0	neuromedin N		CC[C@@H](C)[C@@H]([NH3+])C(=O)N1CCC[C@@H]1C(=O)N[C@@H](Cc2ccc(O)cc2)C(=O)N[C@H]([C@H](C)CC)C(=O)N[C@@H](CC(C)C)C([O-])=O	neuromedin N|NN|Ile-Pro-Tyr-Ile-Leu
19228	neuromedin N (1-4)	Compound	0	NULL	CE5798	C26H40N4O6	0	neuromedin N (1-4)		CC[C@@H](C)[C@@H]([NH3+])C(=O)N1CCC[C@@H]1C(=O)N[C@@H](Cc2ccc(O)cc2)C(=O)N[C@H]([C@H](C)CC)C([O-])=O	neuromedin N (1-4)|Ile-Pro-Tyr-Ile
19229	(GalNAc)1 (Ser/Thr)1	Compound	0	NULL	G00023	NULL	0	(GalNAc)1 (Ser/Thr)1		NULL	(GalNAc)1 (Ser/Thr)1
19230	(GalNAc)1 (GlcNAc)1 (Ser/Thr)1	Compound	0	NULL	G00031	NULL	0	(GalNAc)1 (GlcNAc)1 (Ser/Thr)1		NULL	(GalNAc)1 (GlcNAc)1 (Ser/Thr)1

## Sheet: PHX5-6h default  node
Supplementary S3e Table - Details on metabolites of neighbor-extended network upon PHX 5 μM 6 h
SUID	canonicalName	Category	Compound.approximateMW	Compound.casnum	Compound.cid	Compound.formula	Compound.mw	Compound.name	Compound.pubchemcid	Compound.smiles	Compound.synonyms
62	ATP	Input Compound	507	56-65-5	C00002	C10H16N5O13P3	507.181	ATP	5957	C1=NC2=C(C(=N1)N)N=CN2[C@H]3[C@@H]([C@@H]([C@H](O3)COP(=O)(O)OP(=O)(O)OP(=O)(O)O)O)O	ATP|Adenosine 5'-triphosphate|[[(2R,3S,4R,5R)-5-(6-aminopurin-9-yl)-3,4-dihydroxyoxolan-2-yl]methoxy-hydroxyphosphoryl] phosphono hydrogen phosphate
63	NAD+	Input Compound	664	53-84-9	C00003	C21H28N7O14P2	664.433	NAD+	5892	C1=CC(=C[N+](=C1)[C@H]2[C@@H]([C@@H]([C@H](O2)COP(=O)([O-])OP(=O)(O)OC[C@@H]3[C@H]([C@H]([C@@H](O3)N4C=NC5=C4N=CN=C5N)O)O)O)O)C(=O)N	NAD+|Diphosphopyridine nucleotide|DPN|Nicotinamide adenine dinucleotide|NAD|Nadide|[[(2R,3S,4R,5R)-5-(6-aminopurin-9-yl)-3,4-dihydroxyoxolan-2-yl]methoxy-hydroxyphosphoryl] [(2R,3S,4R,5R)-5-(3-carbamoylpyridin-1-ium-1-yl)-3,4-dihydroxyoxolan-2-yl]methyl hydrogen phosphate
64	NADH	Compound	665	NULL	C00004	C21H29N7O14P2	665.441	NADH	928	C1C=CN(C=C1C(=O)N)C2C(C(C(O2)COP(=O)(O)OP(=O)(O)OCC3C(C(C(O3)N4C=NC5=C4N=CN=C5N)O)O)O)O	NADH|DPNH|[[(2R,3S,4R,5R)-5-(6-aminopurin-9-yl)-3,4-dihydroxyoxolan-2-yl]methoxy-hydroxyphosphoryl] [(2R,3S,4R,5R)-5-(3-carbamoyl-4H-pyridin-1-yl)-3,4-dihydroxyoxolan-2-yl]methyl hydrogen phosphate
65	NADP+	Compound	744	53-59-8	C00006	C21H29N7O17P3	744.413	NADP+	5886	C1=CC(=C[N+](=C1)[C@H]2[C@@H]([C@@H]([C@H](O2)COP(=O)(O)OP(=O)(O)OC[C@@H]3[C@H]([C@H]([C@@H](O3)N4C=NC5=C4N=CN=C5N)OP(=O)(O)O)O)O)O)C(=O)N	NADP+|Nicotinamide adenine dinucleotide phosphate|beta-Nicotinamide adenine dinucleotide phosphate|NADP|TPN|Triphosphopyridine nucleotide|[[(2R,3R,4R,5R)-5-(6-aminopurin-9-yl)-3-hydroxy-4-phosphonooxyoxolan-2-yl]methoxy-hydroxyphosphoryl] [(2R,3S,4R,5R)-5-(3-carbamoylpyridin-1-ium-1-yl)-3,4-dihydroxyoxolan-2-yl]methyl hydrogen phosphate
66	ADP	Compound	427	20398-34-9	C00008	C10H15N5O10P2	427.201	ADP	6022	C1=NC2=C(C(=N1)N)N=CN2[C@H]3[C@@H]([C@@H]([C@H](O3)COP(=O)(O)OP(=O)(O)O)O)O	ADP|Adenosine 5'-diphosphate|[(2R,3S,4R,5R)-5-(6-aminopurin-9-yl)-3,4-dihydroxyoxolan-2-yl]methyl phosphono hydrogen phosphate
67	AMP	Input Compound	347	61-19-8	C00020	C10H14N5O7P	347.221	AMP	6083	C1=NC2=C(C(=N1)N)N=CN2[C@H]3[C@@H]([C@@H]([C@H](O3)COP(=O)(O)O)O)O	AMP|5'-AMP|Adenylate|Adenylic acid|Adenosine 5'-monophosphate|Adenosine 5'-phosphate|5'-Adenosine monophosphate|5'-Adenylic acid|[(2R,3S,4R,5R)-5-(6-aminopurin-9-yl)-3,4-dihydroxyoxolan-2-yl]methyl dihydrogen phosphate
68	Pyruvate	Compound	88	127-17-3	C00022	C3H4O3	88.0621	Pyruvate	1060	CC(=O)C(=O)O	Pyruvate|Pyroracemic acid|Pyruvic acid|2-Oxopropanoic acid|2-Oxopropanoate
69	Acetyl-CoA	Compound	809	72-89-9	C00024	C23H38N7O17P3S	809.571	Acetyl-CoA	6302	CC(=O)SCCNC(=O)CCNC(=O)C(C(C)(C)COP(=O)(O)OP(=O)(O)OC[C@@H]1[C@H]([C@H]([C@@H](O1)N2C=NC3=C2N=CN=C3N)O)OP(=O)(O)O)O	Acetyl-CoA|Acetyl coenzyme A|S-[2-[3-[[4-[[[(2R,3S,4R,5R)-5-(6-aminopurin-9-yl)-4-hydroxy-3-phosphonooxyoxolan-2-yl]methoxy-hydroxyphosphoryl]oxy-hydroxyphosphoryl]oxy-2-hydroxy-3,3-dimethylbutanoyl]amino]propanoylamino]ethyl] ethanethioate
70	L-Glutamate	Input Compound	147	56-86-0	C00025	C5H9NO4	147.129	L-Glutamate	33032	C1=C(N=C(S1)N=C(N)N)CSCCC(=NS(=O)(=O)N)N	L-Glutamate|L-Glutaminic acid|L-Glutamic acid|Glutamate|(2S)-2-aminopentanedioic acid
71	2-Oxoglutarate	Compound	146	328-50-7	C00026	C5H6O5	146.098	2-Oxoglutarate	51	C(CC(=O)O)C(=O)C(=O)O	2-Oxoglutarate|2-Ketoglutaric acid|alpha-Ketoglutaric acid|Oxoglutaric acid|2-oxopentanedioic acid
72	D-Glucose	Compound	180	50-99-7	C00031	C6H12O6	180.156	D-Glucose	5793	C([C@@H]1[C@H]([C@@H]([C@H](C(O1)O)O)O)O)O	D-Glucose|Grape sugar|Dextrose|(3R,4S,5S,6R)-6-(hydroxymethyl)oxane-2,3,4,5-tetrol
73	Acetate	Input Compound	60	64-19-7	C00033	C2H4O2	60.052	Acetate	176	CC(=O)O	Acetate|Acetic acid|Glacial acetic acid|Ethanoic acid
74	Oxaloacetate	Compound	132	328-42-7	C00036	C4H4O5	132.072	Oxaloacetate	970	C(C(=O)C(=O)O)C(=O)O	Oxaloacetate|Oxalacetic acid|Oxosuccinic acid|2-Oxobutanedioic acid|Oxaloacetic acid|keto-Oxaloacetate
75	Glycine	Compound	75	56-40-6	C00037	C2H5NO2	75.0666	Glycine	750	C(C(=O)O)N	Glycine|Aminoacetic acid|Gly|2-aminoacetic acid
76	L-Alanine	Compound	89	56-41-7	C00041	C3H7NO2	89.0932	L-Alanine	5950	C[C@@H](C(=O)O)N	L-Alanine|L-alpha-Alanine|L-2-Aminopropionic acid|(2S)-2-aminopropanoic acid
77	GTP	Compound	523	86-01-1	C00044	C10H16N5O14P3	523.18	GTP	6830	C1=NC2=C(N1[C@H]3[C@@H]([C@@H]([C@H](O3)COP(=O)(O)OP(=O)(O)OP(=O)(O)O)O)O)NC(=NC2=O)N	GTP|Guanosine 5'-triphosphate|[[(2R,3S,4R,5R)-5-(2-amino-6-oxo-3H-purin-9-yl)-3,4-dihydroxyoxolan-2-yl]methoxy-hydroxyphosphoryl] phosphono hydrogen phosphate
78	RNA	Compound	0	NULL	C00046	C10H18O13P2R2(C5H8O6PR)n	0	RNA		NULL	RNA|RNAn+1|(Ribonucleotide)n|RNAn|RNA(linear)|(Ribonucleotide)n+m|Ribonucleic acid|(Ribonucleotide)m
79	L-Lysine	Input Compound	146	56-87-1	C00047	C6H14N2O2	146.188	L-Lysine	5962	C(CCN)C[C@@H](C(=O)O)N	L-Lysine|2,6-Diaminohexanoic acid|Lysine acid|(2S)-2,6-diaminohexanoic acid
80	L-Aspartate	Input Compound	133	56-84-8	C00049	C4H7NO4	133.103	L-Aspartate	5960	C([C@@H](C(=O)O)N)C(=O)O	L-Aspartate|2-Aminosuccinic acid|L-Aspartic acid|(2S)-2-aminobutanedioic acid
81	Glutathione	Compound	307	70-18-8	C00051	C10H17N3O6S	307.323	Glutathione	124886	C(CC(=O)N[C@@H](CS)C(=O)NCC(=O)O)[C@@H](C(=O)O)N	Glutathione|5-L-Glutamyl-L-cysteinylglycine|Reduced glutathione|gamma-L-Glutamyl-L-cysteinyl-glycine|N-(N-gamma-L-Glutamyl-L-cysteinyl)glycine|GSH|(2S)-2-amino-5-[[(2R)-1-(carboxymethylamino)-1-oxo-3-sulfanylpropan-2-yl]amino]-5-oxopentanoic acid
82	Formate	Input Compound	46	64-18-6	C00058	CH2O2	46.0254	Formate	284	C(=O)O	Formate|Methanoic acid|Formic acid
83	L-Arginine	Compound	174	74-79-3	C00062	C6H14N4O2	174.201	L-Arginine	6322	C(C[C@@H](C(=O)O)N)CN=C(N)N	L-Arginine|(S)-2-Amino-5-guanidinovaleric acid|(2S)-2-amino-5-(diaminomethylideneamino)pentanoic acid
84	L-Glutamine	Compound	146	56-85-9	C00064	C5H10N2O3	146.144	L-Glutamine	5961	C(CC(=O)N)[C@@H](C(=O)O)N	L-Glutamine|L-2-Aminoglutaramic acid|(2S)-2,5-diamino-5-oxopentanoic acid
85	L-Serine	Input Compound	105	56-45-1	C00065	C3H7NO3	105.093	L-Serine	5951	C([C@@H](C(=O)O)N)O	L-Serine|L-3-Hydroxy-alanine|L-2-Amino-3-hydroxypropionic acid|Serine|(2S)-2-amino-3-hydroxypropanoic acid
86	Phosphoenolpyruvate	Compound	168	138-08-9	C00074	C3H5O6P	168.042	Phosphoenolpyruvate	1005	C=C(C(=O)O)OP(=O)(O)O	Phosphoenolpyruvate|PEP|Phosphoenolpyruvic acid|2-phosphonooxyprop-2-enoic acid
87	L-Phenylalanine	Input Compound	165	63-91-2	C00079	C9H11NO2	165.189	L-Phenylalanine	6140	C1=CC=C(C=C1)C[C@@H](C(=O)O)N	L-Phenylalanine|(S)-alpha-Amino-beta-phenylpropionic acid|(2S)-2-amino-3-phenylpropanoic acid
88	L-Tyrosine	Compound	181	60-18-4	C00082	C9H11NO3	181.189	L-Tyrosine	6057	C1=CC(=CC=C1C[C@@H](C(=O)O)N)O	L-Tyrosine|(S)-2-Amino-3-(p-hydroxyphenyl)propionic acid|(S)-3-(p-Hydroxyphenyl)alanine|Tyrosine|(2S)-2-amino-3-(4-hydroxyphenyl)propanoic acid
89	Acetaldehyde	Compound	44	75-07-0	C00084	C2H4O	44.0526	Acetaldehyde	177	CC=O	Acetaldehyde|Ethanal
90	D-Glucose 6-phosphate	Compound	260	56-73-5	C00092	C6H13O9P	260.136	D-Glucose 6-phosphate	208	C(C1C(C(C(C(O1)O)O)O)O)OP(=O)(O)O	D-Glucose 6-phosphate|Robison ester|Glucose 6-phosphate|[(2R,3S,4S,5R)-3,4,5,6-tetrahydroxyoxan-2-yl]methyl dihydrogen phosphate
91	L-Cysteine	Compound	121	52-90-4	C00097	C3H7NO2S	121.158	L-Cysteine	5862	C([C@@H](C(=O)O)N)S	L-Cysteine|L-2-Amino-3-mercaptopropionic acid|(2R)-2-amino-3-sulfanylpropanoic acid
92	beta-Alanine	Compound	89	107-95-9	C00099	C3H7NO2	89.0932	beta-Alanine	239	C(CN)C(=O)O	beta-Alanine|3-Aminopropanoate|3-Aminopropionic acid|3-aminopropanoic acid
93	Tetrahydrofolate	Compound	445	135-16-0	C00101	C19H23N7O6	445.429	Tetrahydrofolate	1129	C1C(NC2=C(N1)NC(=NC2=O)N)CNC3=CC=C(C=C3)C(=O)NC(CCC(=O)O)C(=O)O	Tetrahydrofolate|5,6,7,8-Tetrahydrofolate|Tetrahydrofolic acid|THF|(6S)-Tetrahydrofolate|(6S)-Tetrahydrofolic acid|(6S)-THFA|(2S)-2-[[4-[(2-amino-4-oxo-5,6,7,8-tetrahydro-1H-pteridin-6-yl)methylamino]benzoyl]amino]pentanedioic acid
94	Choline	Compound	104	62-49-7	C00114	C5H14NO	104.171	Choline	305	C[N+](C)(C)CCO	Choline|Bilineurine|2-hydroxyethyl(trimethyl)azanium
95	Biotin	Compound	244	58-85-5	C00120	C10H16N2O3S	244.311	Biotin	171548	C1[C@H]2[C@@H]([C@@H](S1)CCCCC(=O)O)NC(=O)N2	Biotin|Coenzyme R|D-Biotin|Vitamin H|5-[(3aS,4S,6aR)-2-oxo-1,3,3a,4,6,6a-hexahydrothieno[3,4-d]imidazol-4-yl]pentanoic acid
96	L-Leucine	Compound	131	61-90-5	C00123	C6H13NO2	131.173	L-Leucine	6106	CC(C)C[C@@H](C(=O)O)N	L-Leucine|(2S)-alpha-2-Amino-4-methylvaleric acid|(2S)-alpha-Leucine|2-Amino-4-methylvaleric acid|(2S)-2-amino-4-methylpentanoic acid
97	IMP	Compound	348	131-99-7	C00130	C10H13N4O8P	348.206	IMP	8582	C1=NC(=O)C2=C(N1)N(C=N2)[C@H]3[C@@H]([C@@H]([C@H](O3)COP(=O)(O)O)O)O	IMP|Inosinic acid|Inosine 5'-phosphate|Inosine 5'-monophosphate|Inosine monophosphate|5'-Inosine monophosphate|5'-Inosinate|5'-Inosinic acid|5'-IMP|[(2R,3S,4R,5R)-3,4-dihydroxy-5-(6-oxo-3H-purin-9-yl)oxolan-2-yl]methyl dihydrogen phosphate
98	L-Histidine	Input Compound	155	71-00-1	C00135	C6H9N3O2	155.155	L-Histidine	6274	C1=C(NC=N1)C[C@@H](C(=O)O)N	L-Histidine|(S)-alpha-Amino-1H-imidazole-4-propionic acid|(2S)-2-amino-3-(1H-imidazol-5-yl)propanoic acid
99	5,10-Methylenetetrahydrofolate	Compound	457	3432-99-3	C00143	C20H23N7O6	457.44	5,10-Methylenetetrahydrofolate	0	C2(N(c1(ccc(cc1)C(=O)NC(C(O)=O)CCC(O)=O))CN3([CH]2[CH2]Nc4(c3c(=O)[nH]c(n4)N)))	5,10-Methylenetetrahydrofolate|(6R)-5,10-Methylenetetrahydrofolate|5,10-Methylene-THF|2-[[4-[(6aR)-3-amino-1-oxo-4,5,6,6a,7,9-hexahydroimidazo[1,5-f]pteridin-8-yl]benzoyl]amino]pentanedioic acid
100	GMP	Compound	363	85-32-5	C00144	C10H14N5O8P	363.221	GMP	6804	C1=NC2=C(N1[C@H]3[C@@H]([C@@H]([C@H](O3)COP(=O)(O)O)O)O)NC(=NC2=O)N	GMP|Guanosine 5'-phosphate|Guanylic acid|Guanosine 5'-monophosphate|Guanosine monophosphate|[(2R,3S,4R,5R)-5-(2-amino-6-oxo-3H-purin-9-yl)-3,4-dihydroxyoxolan-2-yl]methyl dihydrogen phosphate
101	Adenine	Compound	135	73-24-5	C00147	C5H5N5	135.127	Adenine	190	C1=NC2=C(N1)C(=NC=N2)N	Adenine|6-Aminopurine|7H-purin-6-amine
102	L-Asparagine	Compound	132	70-47-3	C00152	C4H8N2O3	132.118	L-Asparagine	6267	C([C@@H](C(=O)O)N)C(=O)N	L-Asparagine|2-Aminosuccinamic acid|(2S)-2,4-diamino-4-oxobutanoic acid
103	Nicotinamide	Compound	122	98-92-0	C00153	C6H6N2O	122.125	Nicotinamide	936	C1=CC(=CN=C1)C(=O)N	Nicotinamide|Nicotinic acid amide|Vitamin PP|Niacinamide|pyridine-3-carboxamide
104	Palmitoyl-CoA	Compound	1005	NULL	C00154	C37H66N7O17P3S	1005.94	Palmitoyl-CoA	986	CCCCCCCCCCCCCCCC(=O)SCCNC(=O)CCNC(=O)C(C(C)(C)COP(=O)(O)OP(=O)(O)OCC1C(C(C(O1)N2C=NC3=C2N=CN=C3N)O)OP(=O)(O)O)O	Palmitoyl-CoA|Hexadecanoyl-CoA|S-[2-[3-[[4-[[[(2R,3S,4R,5R)-5-(6-aminopurin-9-yl)-4-hydroxy-3-phosphonooxyoxolan-2-yl]methoxy-hydroxyphosphoryl]oxy-hydroxyphosphoryl]oxy-2-hydroxy-3,3-dimethylbutanoyl]amino]propanoylamino]ethyl] hexadecanethioate
105	L-Homocysteine	Compound	135	6027-13-0	C00155	C4H9NO2S	135.185	L-Homocysteine		N[C@@H](CCS)C(O)=O	L-Homocysteine|L-2-Amino-4-mercaptobutyric acid|(2S)-2-amino-4-sulfanylbutanoic acid
106	Phosphatidylcholine	Compound	2049	8002-43-5	C00157	C10H18NO8PR2	0	Phosphatidylcholine	452110	CCCCCC(C(CC(C(CCCCCCCC(=O)OCC(COP(=O)([O-])OCC[N+](C)(C)C)OC(=O)CCCCCCCCC(C(CC(C(CC(C(C)I)I)I)I)I)I)I)I)I)I	Phosphatidylcholine|1,2-Diacyl-sn-glycero-3-phosphocholine|Lecithin|Choline phosphatide|Phosphatidyl-N-trimethylethanolamine|3-sn-Phosphatidylcholine
107	Citrate	Compound	192	77-92-9	C00158	C6H8O7	192.124	Citrate	311	C(C(=O)O)C(CC(=O)O)(C(=O)O)O	Citrate|2-Hydroxytricarballylic acid|Citric acid|2-Hydroxy-1,2,3-propanetricarboxylic acid|2-hydroxypropane-1,2,3-tricarboxylic acid
108	Phenylpyruvate	Compound	164	156-06-9	C00166	C9H8O3	164.158	Phenylpyruvate	997	C1=CC=C(C=C1)CC(=O)C(=O)O	Phenylpyruvate|alpha-Ketohydrocinnamic acid|Phenylpyruvic acid|3-Phenyl-2-oxopropanoate|keto-Phenylpyruvate|2-oxo-3-phenylpropanoic acid
109	Hydroxypyruvate	Compound	104	1113-60-6	C00168	C3H4O4	104.061	Hydroxypyruvate	964	C(C(=O)C(=O)O)O	Hydroxypyruvate|Hydroxypyruvic acid|3-Hydroxypyruvate|3-Hydroxypyruvic acid|3-hydroxy-2-oxopropanoic acid
110	Carbamoyl phosphate	Compound	141	NULL	C00169	CH4NO5P	141.02	Carbamoyl phosphate	278	C(=O)(N)OP(=O)(O)O	Carbamoyl phosphate|phosphono carbamate
111	(S)-Lactate	Input Compound	90	79-33-4	C00186	C3H6O3	90.0779	(S)-Lactate	107689	C[C@@H](C(=O)O)O	(S)-Lactate|L-Lactic acid|L-Lactate|(2S)-2-hydroxypropanoic acid
112	L-Threonine	Input Compound	119	72-19-5	C00188	C4H9NO3	119.119	L-Threonine	6288	C[C@H]([C@@H](C(=O)O)N)O	L-Threonine|2-Amino-3-hydroxybutyric acid|(2S,3R)-2-amino-3-hydroxybutanoic acid
113	Ethanolamine	Compound	61	141-43-5	C00189	C2H7NO	61.0831	Ethanolamine	700	C(CO)N	Ethanolamine|2-Hydroxyethylamine|Aminoethanol|2-aminoethanol
114	Adenosine	Compound	267	58-61-7	C00212	C10H13N5O4	267.241	Adenosine	60961	C1=NC2=C(C(=N1)N)N=CN2[C@H]3[C@@H]([C@@H]([C@H](O3)CO)O)O	Adenosine|(2R,3R,4S,5R)-2-(6-aminopurin-9-yl)-5-(hydroxymethyl)oxolane-3,4-diol
115	Acetyl phosphate	Compound	140	NULL	C00227	C2H5O5P	140.032	Acetyl phosphate	186	CC(=O)OP(=O)(O)O	Acetyl phosphate|phosphono acetate
116	10-Formyltetrahydrofolate	Compound	473	NULL	C00234	C20H23N7O7	473.439	10-Formyltetrahydrofolate	10	NC1=NC2NCC(CN(C=O)c3ccc(cc3)C(=O)NC(CCC(O)=O)C(O)=O)N=C2C(=O)N1	10-Formyltetrahydrofolate|10-Formyl-THF|(2S)-2-[[4-[(2-amino-4-oxo-5,6,7,8-tetrahydro-1H-pteridin-6-yl)methyl-formylamino]benzoyl]amino]pentanedioic acid
117	Guanine	Compound	151	73-40-5	C00242	C5H5N5O	151.126	Guanine	764	C1=NC2=C(N1)C(=O)N=C(N2)N	Guanine|2-Amino-6-hydroxypurine|2-amino-3,7-dihydropurin-6-one
118	Hypoxanthine	Compound	136	68-94-0	C00262	C5H4N4O	136.111	Hypoxanthine	790	C1=NC2=C(N1)C(=O)N=CN2	Hypoxanthine|Purine-6-ol|3,7-dihydropurin-6-one
119	Dihydrobiopterin	Compound	239	NULL	C00268	C9H13N5O3	239.231	Dihydrobiopterin		CC(O)C(O)C1CNC2=NC(N)=NC(=O)C2=N1	Dihydrobiopterin|Quinoid-dihydrobiopterin|6,7-Dihydrobiopterin|(6R)-6-(L-erythro-1,2-Dihydroxypropyl)-7,8-dihydro-6H-pterin|(6R)-2-amino-6-[(1R,2S)-1,2-dihydroxypropyl]-6,7-dihydro-1H-pteridin-4-one
120	N-Acetylneuraminate	Compound	309	131-48-6	C00270	C11H19NO9	309.27	N-Acetylneuraminate	439197	CC(=O)N[C@@H]1[C@H](CC(O[C@H]1[C@@H]([C@@H](CO)O)O)(C(=O)O)O)O	N-Acetylneuraminate|Neu5Ac|N-Acetylneuraminic acid|5-Acetamido-3,5-dideoxy-D-glycero-D-galacto-2-nonulosonic acid|(4S,5R,6R)-5-acetamido-2,4-dihydroxy-6-[(1R,2R)-1,2,3-trihydroxypropyl]oxane-2-carboxylic acid
121	Tetrahydrobiopterin	Compound	241	17528-72-2	C00272	C9H15N5O3	241.247	Tetrahydrobiopterin	1125	CC(C(C1CNC2=C(N1)C(=O)N=C(N2)N)O)O	Tetrahydrobiopterin|pteridinone|2-Amino-6-(1,2-dihydroxypropyl)-5,6,7,8-tetrahydoro-4(1H)-|5,6,7,8-Tetrahydrobiopterin|(6R)-2-amino-6-[(1R,2S)-1,2-dihydroxypropyl]-5,6,7,8-tetrahydro-1H-pteridin-4-one
122	Inosine	Input Compound	268	58-63-9	C00294	C10H12N4O5	268.226	Inosine	6021	C1=NC(=O)C2=C(N1)N(C=N2)[C@H]3[C@@H]([C@@H]([C@H](O3)CO)O)O	Inosine|9-[(2R,3R,4S,5R)-3,4-dihydroxy-5-(hydroxymethyl)oxolan-2-yl]-3H-purin-6-one
123	CDPcholine	Compound	489	987-78-0	C00307	C14H27N4O11P2	488.324	CDPcholine	291	C[N+](C)(C)CCOP(=O)(O)OP(=O)(O)OCC1C(C(C(O1)N2C=CC(=NC2=O)N)O)O	CDPcholine|Citicoline|Cytidine 5'-diphosphocholine|CDP-choline|[[(2R,3S,4R,5R)-5-(4-amino-2-oxopyrimidin-1-yl)-3,4-dihydroxyoxolan-2-yl]methoxy-hydroxyphosphoryl] 2-(trimethylazaniumyl)ethyl phosphate|2-[[[(2R,3S,4R,5R)-5-(4-amino-2-oxopyrimidin-1-yl)-3,4-dihydroxyoxolan-2-yl]methoxy-hydroxyphosphoryl]oxy-hydroxyphosphoryl]oxyethyl-trimethylazanium
124	Spermidine	Compound	145	124-20-9	C00315	C7H19N3	145.246	Spermidine	1102	C(CCNCCCN)CN	Spermidine|N-(3-Aminopropyl)-1,4-butane-diamine|N'-(3-aminopropyl)butane-1,4-diamine
125	L-Citrulline	Compound	175	372-75-8	C00327	C6H13N3O3	175.186	L-Citrulline	9750	C(C[C@@H](C(=O)O)N)CNC(=O)N	L-Citrulline|2-Amino-5-ureidovaleric acid|Citrulline|(2S)-2-amino-5-(carbamoylamino)pentanoic acid
126	4-Aminobutanoate	Compound	103	56-12-2	C00334	C4H9NO2	103.12	4-Aminobutanoate	119	C(CC(=O)O)CN	4-Aminobutanoate|4-Aminobutyrate|4-Aminobutanoic acid|gamma-Aminobutyric acid|4-Aminobutyric acid|GABA
127	2-Methyl-3-oxopropanoate	Compound	102	NULL	C00349	C4H6O3	102.089	2-Methyl-3-oxopropanoate	296	CC(C=O)C(=O)O	2-Methyl-3-oxopropanoate|3-Oxo-2-methylpropanoate|Methylmalonate semialdehyde|2-methyl-3-oxopropanoic acid
128	Phosphatidylethanolamine	Compound	0	NULL	C00350	C7H12NO8PR2	0	Phosphatidylethanolamine	9547058	NULL	Phosphatidylethanolamine|(3-Phosphatidyl)-ethanolamine|(3-Phosphatidyl)ethanolamine|Cephalin|O-(1-beta-Acyl-2-acyl-sn-glycero-3-phospho)ethanolamine|1-Acyl-2-acyl-sn-glycero-3-phosphoethanolamine
129	Carnosine	Compound	226	305-84-0	C00386	C9H14N4O3	226.232	Carnosine	439224	C1=C(NC=N1)C[C@@H](C(=O)O)NC(=O)CCN	Carnosine|Nalpha-(beta-alanyl)-L-histidine|(2S)-2-(3-aminopropanoylamino)-3-(1H-imidazol-5-yl)propanoic acid
130	Guanosine	Input Compound	283	118-00-3	C00387	C10H13N5O5	283.241	Guanosine	6802	C1=NC2=C(N1[C@H]3[C@@H]([C@@H]([C@H](O3)CO)O)O)NC(=NC2=O)N	Guanosine|2-amino-9-[(2R,3R,4S,5R)-3,4-dihydroxy-5-(hydroxymethyl)oxolan-2-yl]-3H-purin-6-one
131	Histamine	Compound	111	51-45-6	C00388	C5H9N3	111.145	Histamine	774	C1=C(NC=N1)CCN	Histamine|Histamine|2-(4-Imidazolyl)ethylamine|1H-Imidazole-4-ethanamine|2-(1H-imidazol-5-yl)ethanamine
132	Phosphatidate	Compound	596	NULL	C00416	C5H7O8PR2	0	Phosphatidate	5873088	COCCCCCCCCCCCC(=O)OC[C@@H](COP(=O)(O)O)OC(=O)CCCCCCCCCCCOC	Phosphatidate|Phosphatidic acid|3-sn-Phosphatidate|1,2-Diacyl-sn-glycerol 3-phosphate
133	N-Carbamoyl-L-aspartate	Compound	176	NULL	C00438	C5H8N2O5	176.127	N-Carbamoyl-L-aspartate	93072	C([C@@H](C(=O)O)NC(=O)N)C(=O)O	N-Carbamoyl-L-aspartate|(2S)-2-(carbamoylamino)butanedioic acid
134	N-Formimino-L-glutamate	Compound	174	NULL	C00439	C6H10N2O4	174.155	N-Formimino-L-glutamate	13160	C=NNC(CCC(=O)O)C(=O)O	N-Formimino-L-glutamate|N-Formimidoyl-L-glutamate|(2S)-2-(aminomethylideneamino)pentanedioic acid
135	N6-(L-1,3-Dicarboxypropyl)-L-lysine	Compound	276	997-68-2	C00449	C11H20N2O6	276.286	N6-(L-1,3-Dicarboxypropyl)-L-lysine	160556	C(CCN[C@@H](CCC(=O)O)C(=O)O)C[C@@H](C(=O)O)N	N6-(L-1,3-Dicarboxypropyl)-L-lysine|Saccharopine|L-Saccharopine|N-[(S)-5-Amino-5-carboxypentyl]-L-glutamic acid|(2S)-2-[[(5S)-5-amino-5-carboxypentyl]amino]pentanedioic acid
136	Nicotinamide D-ribonucleotide	Compound	334	1094-61-7	C00455	C11H15N2O8P	334.219	Nicotinamide D-ribonucleotide	14180	C1=CC(=C[N+](=C1)[C@H]2[C@@H]([C@@H]([C@H](O2)COP(=O)(O)[O-])O)O)C(=O)N	Nicotinamide D-ribonucleotide|Nicotinamide nucleotide|Nicotinamide ribonucleotide|Nicotinamide mononucleotide|NMN|beta-Nicotinamide mononucleotide|beta-Nicotinamide D-ribonucleotide|beta-Nicotinamide ribonucleotide|[(2R,3S,4R,5R)-5-(3-carbamoylpyridin-1-ium-1-yl)-3,4-dihydroxyoxolan-2-yl]methyl hydrogen phosphate|[(2R,3S,4R,5R)-5-(3-carbamoylpyridin-1-ium-1-yl)-3,4-dihydroxyoxolan-2-yl]methyl dih…
137	Ubiquitin	Compound	0	60267-61-0	C00496	NULL	0	Ubiquitin		NULL	Ubiquitin
138	Hydroquinone	Compound	110	123-31-9	C00530	C6H6O2	110.111	Hydroquinone	785	C1=CC(=CC=C1O)O	Hydroquinone|p-Benzenediol|Benzene-1,4-diol|1,4-Dihydroxybenzene|1,4-Benzenediol|Quinol|4-Hydroxyphenol
139	Cystathionine	Compound	222	535-34-2	C00542	C7H14N2O4S	222.262	Cystathionine	834	C(CSC[C@@H](C(=O)O)N)[C@@H](C(=O)O)N	Cystathionine|2-amino-4-(2-amino-2-carboxyethyl)sulfanylbutanoic acid
140	3',5'-Cyclic AMP	Compound	329	60-92-4	C00575	C10H12N5O6P	329.206	3',5'-Cyclic AMP	6076	C1[C@@H]2[C@H]([C@H]([C@@H](O2)N3C=NC4=C3N=CN=C4N)O)OP(=O)(O1)O	3',5'-Cyclic AMP|cAMP|Cyclic AMP|Cyclic adenylic acid|Adenosine 3',5'-phosphate|Adenosine 3',5'-cyclic phosphate|(4aR,6R,7R,7aS)-6-(6-aminopurin-9-yl)-2-hydroxy-2-oxo-4a,6,7,7a-tetrahydro-4H-furo[3,2-d][1,3,2]dioxaphosphinin-7-ol
141	Prostaglandin E2	Compound	352	363-24-6	C00584	C20H32O5	352.465	Prostaglandin E2	5280360	CCCCC[C@@H](\C=C\[C@H]1[C@@H](CC(=O)[C@@H]1C/C=C\CCCC(=O)O)O)O	Prostaglandin E2|(5Z,13E)-(15S)-11alpha,15-Dihydroxy-9-oxoprosta-5,13-dienoate|(5Z,13E)-(15S)-11alpha,15-Dihydroxy-9-oxoprost-13-enoate|Dinoprostone|PGE2|(Z)-7-[(1R,2R,3R)-3-hydroxy-2-[(E,3S)-3-hydroxyoct-1-enyl]-5-oxocyclopentyl]hept-5-enoic acid
142	Choline phosphate	Input Compound	184	107-73-3	C00588	C5H15NO4P	184.151	Choline phosphate	1014	C[N+](C)(C)CCOP(=O)(O)O	Choline phosphate|Phosphocholine|O-Phosphocholine|Phosphorylcholine|trimethyl(2-phosphonooxyethyl)azanium
143	N-Acetyl-L-glutamate	Compound	189	1188-37-0	C00624	C7H11NO5	189.166	N-Acetyl-L-glutamate	7345	CC(C(=O)O)NC(=O)C	N-Acetyl-L-glutamate|N-Acetyl-L-glutamic acid|(2S)-2-acetamidopentanedioic acid
144	5-Formiminotetrahydrofolate	Compound	472	NULL	C00664	C20H24N8O6	472.455	5-Formiminotetrahydrofolate	530	C1C(N(C2=C(N1)NC(=NC2=O)N)C=N)CNC3=CC=C(C=C3)C(=O)NC(CCC(=O)O)C(=O)O	5-Formiminotetrahydrofolate|5-Formimidoyltetrahydrofolate|2-[[4-[(2-amino-5-methanimidoyl-4-oxo-1,6,7,8-tetrahydropteridin-6-yl)methylamino]benzoyl]amino]pentanedioic acid
145	gamma-L-Glutamyl-L-cysteine	Compound	250	686-58-8	C00669	C8H14N2O5S	250.272	gamma-L-Glutamyl-L-cysteine	123938	C(CC(=O)N[C@@H](CS)C(=O)O)[C@@H](C(=O)O)N	gamma-L-Glutamyl-L-cysteine|gamma-Glutamylcysteine|5-L-Glutamyl-L-cysteine|L-gamma-Glutamylcysteine|(2S)-2-amino-5-[[(1R)-1-carboxy-2-sulfanylethyl]amino]-5-oxopentanoic acid
146	Lipoate	Compound	206	62-46-4	C00725	C8H14O2S2	206.326	Lipoate	864	C1CSSC1CCCCC(=O)O	Lipoate|1,2-Dithiolane-3R-pentanoic acid|Thioctic acid|alpha-Lipoic acid|Lipoic acid|5-(dithiolan-3-yl)pentanoic acid
147	Urocanate	Compound	138	104-98-3	C00785	C6H6N2O2	138.124	Urocanate	1178	C1=C(NC=N1)C=CC(=O)O	Urocanate|Urocanic acid|(E)-3-(1H-imidazol-5-yl)prop-2-enoic acid
148	Deamino-NAD+	Compound	665	NULL	C00857	C21H27N6O15P2	665.418	Deamino-NAD+	165490	Nc1ncnc2n(cnc12)[C@@H]3O[C@H](COP(O)(=O)OP(O)(=O)OC[C@H]4O[C@H]([C@H](O)[C@@H]4O)[n+]5cccc(c5)C(O)=O)[C@@H](O)[C@H]3O	Deamino-NAD+|Deamido-NAD+|Deamido-NAD|1-[(2R,3R,4S,5R)-5-[[[[(2R,3S,4R,5R)-5-(6-aminopurin-9-yl)-3,4-dihydroxyoxolan-2-yl]methoxy-hydroxyphosphoryl]oxy-hydroxyphosphoryl]oxymethyl]-3,4-dihydroxyoxolan-2-yl]pyridin-1-ium-3-carboxylic acid
149	2-Oxoglutaramate	Compound	145	NULL	C00940	C5H7NO4	145.113	2-Oxoglutaramate	48	C(CC(=O)N)C(=O)C(=O)O	2-Oxoglutaramate|2-Oxoglutaramic acid|2-Ketoglutaramate|alpha-Ketoglutaramate|5-amino-2,5-dioxopentanoic acid
150	1,3-Diaminopropane	Compound	74	109-76-2	C00986	C3H10N2	74.1249	1,3-Diaminopropane	428	C(CN)CN	1,3-Diaminopropane|1,3-Propanediamine|Trimethylenediamine|Propane-1,3-diamine
151	Ferricytochrome b5	Compound	0	NULL	C00996	NULL	0	Ferricytochrome b5		NULL	Ferricytochrome b5
152	Ferrocytochrome b5	Compound	0	NULL	C00999	NULL	0	Ferrocytochrome b5		NULL	Ferrocytochrome b5
153	O-Phospho-L-serine	Compound	185	407-41-0	C01005	C3H8NO6P	185.072	O-Phospho-L-serine	68841	C([C@@H](C(=O)O)N)OP(=O)(O)O	O-Phospho-L-serine|3-Phosphoserine|L-O-Phosphoserine|Dexfosfoserine|(2S)-2-amino-3-phosphonooxypropanoic acid
154	3-Oxo-delta5-steroid	Compound	272	NULL	C01034	C19H28O	272.425	3-Oxo-delta5-steroid		CC12CCCC1C3CC=C4CC(=O)CCC4(C)C3CC2	3-Oxo-delta5-steroid|10,13-dimethyl-1,2,4,7,8,9,11,12,14,15,16,17-dodecahydrocyclopenta[a]phenanthren-3-one
155	N-Acetyl-L-aspartate	Compound	175	NULL	C01042	C6H9NO5	175.139	N-Acetyl-L-aspartate	65065	CC(=O)N[C@@H](CC(=O)O)C(=O)O	N-Acetyl-L-aspartate|(2S)-2-acetamidobutanedioic acid
156	N-Formyl-L-aspartate	Compound	161	19427-28-2	C01044	C5H7NO5	161.113	N-Formyl-L-aspartate		OC(=O)C[C@H](NC=O)C(O)=O	N-Formyl-L-aspartate|(2S)-2-formamidobutanedioic acid
157	L-Glutamate 5-semialdehyde	Compound	131	NULL	C01165	C5H9NO3	131.13	L-Glutamate 5-semialdehyde	193305	C(CC(C(=O)O)N)C=O	L-Glutamate 5-semialdehyde|L-Glutamate gamma-semialdehyde|(2S)-2-amino-5-oxopentanoic acid
158	N(omega)-(ADP-D-ribosyl)-L-arginine	Compound	715	NULL	C01201	C21H35N9O15P2	715.501	N(omega)-(ADP-D-ribosyl)-L-arginine		N[C@@H](CCCNC(=N)N[C@@H]1O[C@H](COP(O)(=O)OP(O)(=O)OC[C@H]2O[C@H]([C@H](O)[C@@H]2O)n3cnc4c(N)ncnc34)[C@@H](O)[C@H]1O)C(O)=O	N(omega)-(ADP-D-ribosyl)-L-arginine|N2-(ADP-D-ribosyl)-L-arginine|Nomega-(ADP-D-ribosyl)-L-arginine|(2S)-2-amino-5-[[amino-[[(2S,3R,4S,5R)-5-[[[[(2R,3S,4R,5R)-5-(6-aminopurin-9-yl)-3,4-dihydroxyoxolan-2-yl]methoxy-hydroxyphosphoryl]oxy-hydroxyphosphoryl]oxymethyl]-3,4-dihydroxyoxolan-2-yl]amino]methylidene]amino]pentanoic acid
159	(R)-3-Amino-2-methylpropanoate	Compound	103	NULL	C01205	C4H9NO2	103.12	(R)-3-Amino-2-methylpropanoate		C[C@@H](CN)C(O)=O	(R)-3-Amino-2-methylpropanoate|D-3-Amino-isobutanoate|(2R)-3-amino-2-methylpropanoic acid
160	N-Acetyl-beta-D-glucosaminylamine	Compound	220	NULL	C01239	C8H16N2O5	220.223	N-Acetyl-beta-D-glucosaminylamine	897	CC(=O)NC1C(C(C(OC1N)CO)O)O	N-Acetyl-beta-D-glucosaminylamine|N-[(2R,3R,4R,5S,6R)-2-amino-4,5-dihydroxy-6-(hydroxymethyl)oxan-3-yl]acetamide
161	P1,P4-Bis(5'-adenosyl) tetraphosphate	Compound	836	NULL	C01260	C20H28N10O19P4	836.387	P1,P4-Bis(5'-adenosyl) tetraphosphate	21706	Nc1ncnc2n(cnc12)[C@@H]3O[C@H](COP(O)(=O)OP(O)(=O)OP(O)(=O)OP(O)(=O)OC[C@H]4O[C@H]([C@H](O)[C@@H]4O)n5cnc6c(N)ncnc56)[C@@H](O)[C@H]3O	P1,P4-Bis(5'-adenosyl) tetraphosphate|AppppA|[[(2R,3S,4R,5R)-5-(6-aminopurin-9-yl)-3,4-dihydroxyoxolan-2-yl]methoxy-hydroxyphosphoryl] [[[(2R,3S,4R,5R)-5-(6-aminopurin-9-yl)-3,4-dihydroxyoxolan-2-yl]methoxy-hydroxyphosphoryl]oxy-hydroxyphosphoryl] hydrogen phosphate
162	Cys-Gly	Compound	178	19246-18-5	C01419	C5H10N2O3S	178.209	Cys-Gly	439498	C([C@@H](C(=O)NCC(=O)O)N)S	Cys-Gly|L-Cysteinylglycine|2-[[(2R)-2-amino-3-sulfanylpropanoyl]amino]acetic acid
163	tRNA(Asp)	Compound	0	NULL	C01638	C10H17O10PR2(C5H8O6PR)n	0	tRNA(Asp)		NULL	tRNA(Asp)
164	tRNA(Glu)	Compound	0	NULL	C01641	C15H21N5O10PR(C5H8O6PR)n	0	tRNA(Glu)		NULL	tRNA(Glu)
165	tRNA(His)	Compound	0	NULL	C01643	C10H17O10PR2(C5H8O6PR)n	0	tRNA(His)		NULL	tRNA(His)
166	tRNA(Lys)	Compound	0	NULL	C01646	C10H17O10PR2(C5H8O6PR)n	0	tRNA(Lys)		NULL	tRNA(Lys)
167	tRNA(Phe)	Compound	0	NULL	C01648	C10H17O10PR2(C5H8O6PR)n	0	tRNA(Phe)		NULL	tRNA(Phe)
168	tRNA(Ser)	Compound	0	NULL	C01650	C10H17O10PR2(C5H8O6PR)n	0	tRNA(Ser)		NULL	tRNA(Ser)
169	tRNA(Thr)	Compound	0	NULL	C01651	C10H17O10PR2(C5H8O6PR)n	0	tRNA(Thr)		NULL	tRNA(Thr)
170	Lanosterol	Compound	426	79-63-0	C01724	C30H50O	426.717	Lanosterol	246983	C[C@H](CCC=C(C)C)[C@H]1CC[C@@]2([C@@]1(CCC3=C2CC[C@@H]4[C@@]3(CC[C@@H](C4(C)C)O)C)C)C	Lanosterol|4,4',14alpha-Trimethyl-5alpha-cholesta-8,24-dien-3beta-ol|(3S,5R,10S,13R,14R,17R)-4,4,10,13,14-pentamethyl-17-[(2R)-6-methylhept-5-en-2-yl]-2,3,5,6,7,11,12,15,16,17-decahydro-1H-cyclopenta[a]phenanthren-3-ol
171	5-Oxoproline	Compound	129	98-79-3	C01879	C5H7NO3	129.114	5-Oxoproline	7405	C1CC(=O)N[C@@H]1C(=O)O	5-Oxoproline|Pyroglutamic acid|5-Pyrrolidone-2-carboxylic acid|Pyroglutamate|L-Pyroglutamic acid|L-5-Pyrrolidone-2-carboxylic acid|5-Oxo-L-proline|(2S)-5-oxopyrrolidine-2-carboxylic acid
172	L-Lysyl-tRNA	Compound	145	NULL	C01931	C6H13N2O2R	0	L-Lysyl-tRNA		NULL	L-Lysyl-tRNA|L-Lysyl-tRNA(Lys)
173	Obtusifoliol	Compound	426	16910-32-0	C01943	C30H50O	426.717	Obtusifoliol	656449	[H][C@@]1(CC[C@@]2(C)C3=C(CC[C@]12C)[C@@]4(C)CC[C@H](O)[C@@H](C)[C@]4([H])CC3)[C@H](C)CCC(=C)C(C)C	Obtusifoliol|4alpha,14alpha-Dimethyl-24-methylene-5alpha-cholesta-8-en-3beta-ol|4alpha,14alpha-Dimethyl-5alpha-ergosta-8,24(28)-dien-3beta-ol|(3S,4S,5S,10S,13R,14R,17R)-4,10,13,14-tetramethyl-17-[(2R)-6-methyl-5-methylideneheptan-2-yl]-1,2,3,4,5,6,7,11,12,15,16,17-dodecahydrocyclopenta[a]phenanthren-3-ol
174	Protein lysine	Compound	0	NULL	C02188	C7H13N3O2R2	0	Protein lysine		NULL	Protein lysine|Peptidyl-L-lysine
175	2-Aminoacrylate	Compound	87	NULL	C02218	C3H5NO2	87.0773	2-Aminoacrylate	123991	CC(=N)C(O)=O	2-Aminoacrylate|Dehydroalanine|2-aminoprop-2-enoic acid
176	L-Cystathionine	Compound	222	56-88-2	C02291	C7H14N2O4S	222.262	L-Cystathionine	439258	N[C@@H](CCSC[C@H](N)C(O)=O)C(O)=O	L-Cystathionine|(2S)-2-amino-4-[(2R)-2-amino-2-carboxyethyl]sulfanylbutanoic acid
177	R-S-Glutathione	Compound	0	NULL	C02320	C10H16N3O6SR	0	R-S-Glutathione		NULL	R-S-Glutathione
178	2-Phenylacetamide	Compound	135	103-81-1	C02505	C8H9NO	135.163	2-Phenylacetamide	7680	NC(=O)Cc1ccccc1	2-Phenylacetamide
179	L-Seryl-tRNA(Ser)	Compound	0	NULL	C02553	C13H22NO12PR2(C5H8O6PR)n	0	L-Seryl-tRNA(Ser)		NULL	L-Seryl-tRNA(Ser)
180	Phosphatidylserine	Compound	385	NULL	C02737	C8H12NO10PR2	0	Phosphatidylserine	0	CCCC(=O)O[C@H](COC(=O)CC)COP(=O)(O)OC[C@@H](C(=O)O)N	Phosphatidylserine|O3-Phosphatidyl-L-serine|Phosphatidyl-L-serine|3-O-sn-Phosphatidyl-L-serine|1,2-Diacyl-sn-glycerol 3-phospho-L-serine
181	3-Dehydrosphinganine	Compound	299	NULL	C02934	C18H37NO2	299.492	3-Dehydrosphinganine	631	CCCCCCCCCCCCCCCC(=O)C(CO)N	3-Dehydrosphinganine|3-Dehydro-D-sphinganine|(2S)-2-amino-1-hydroxyoctadecan-3-one
182	L-Aspartyl-tRNA(Asp)	Compound	0	NULL	C02984	C14H22NO13PR2(C5H8O6PR)n	0	L-Aspartyl-tRNA(Asp)		NULL	L-Aspartyl-tRNA(Asp)
183	L-Glutamyl-tRNA(Glu)	Compound	0	NULL	C02987	C20H28N6O13PR(C5H8O6PR)n	0	L-Glutamyl-tRNA(Glu)		NULL	L-Glutamyl-tRNA(Glu)
184	L-Histidyl-tRNA(His)	Compound	0	NULL	C02988	C16H24N3O11PR2(C5H8O6PR)n	0	L-Histidyl-tRNA(His)		NULL	L-Histidyl-tRNA(His)
185	L-Threonyl-tRNA(Thr)	Compound	0	NULL	C02992	C14H24NO12PR2(C5H8O6PR)n	0	L-Threonyl-tRNA(Thr)		NULL	L-Threonyl-tRNA(Thr)
186	ADP-D-ribosyl-acceptor	Compound	0	NULL	C03245	NULL	0	ADP-D-ribosyl-acceptor		NULL	ADP-D-ribosyl-acceptor|(ADP-D-ribosyl)n-acceptor|(ADP-D-ribosyl)n+1-acceptor
187	L-Glutamyl 5-phosphate	Compound	227	NULL	C03287	C5H10NO7P	227.109	L-Glutamyl 5-phosphate	193475	N[C@@H](CCC(=O)OP(O)(O)=O)C(O)=O	L-Glutamyl 5-phosphate|L-Glutamate 5-phosphate|(2S)-2-amino-5-oxo-5-phosphonooxypentanoic acid
188	N-(L-Arginino)succinate	Compound	290	NULL	C03406	C10H18N4O6	290.273	N-(L-Arginino)succinate	439998	C(C[C@@H](C(=O)O)N)CN=C(N)NC(CC(=O)O)C(=O)O	N-(L-Arginino)succinate|L-Arginosuccinic acid|L-Argininosuccinic acid|N(omega)-(L-Arginino)succinate|L-Argininosuccinate|2-(Nomega-L-Arginino)succinate|(2S)-2-[[N'-[(4S)-4-amino-4-carboxybutyl]carbamimidoyl]amino]butanedioic acid
189	L-Phenylalanyl-tRNA(Phe)	Compound	0	NULL	C03511	C19H26NO11PR2(C5H8O6PR)n	0	L-Phenylalanyl-tRNA(Phe)		NULL	L-Phenylalanyl-tRNA(Phe)
190	Tetrahydrofolyl-[Glu](n)	Compound	0	NULL	C03541	C24H30N8O9(C5H7NO3)n	574.543	Tetrahydrofolyl-[Glu](n)	442163	NC1=NC2NCC(CNc3ccc(cc3)C(=O)NC(CCC(=O)NC(CCC(O)=O)C(=O)NC(CCC(O)=O)C(O)=O)C(O)=O)N=C2C(=O)N1	Tetrahydrofolyl-[Glu](n)|THF-polyglutamate|Tetrahydrofolyl-[Glu](n+1)|Tetrahydropteroyl-[gamma-Glu]n+1|Tetrahydropteroyl-[gamma-Glu]n|2-[[4-[[4-[(2-amino-4-oxo-5,6,7,8-tetrahydro-1H-pteridin-6-yl)methylamino]benzoyl]amino]-4-carboxybutanoyl]amino]pentanedioic acid
191	Protein N-ubiquityllysine	Compound	0	NULL	C03635	NULL	0	Protein N-ubiquityllysine		NULL	Protein N-ubiquityllysine
192	N-Acyl-O-acetylneuraminate	Compound	351	NULL	C03708	C12H18NO10R	0	N-Acyl-O-acetylneuraminate		NULL	N-Acyl-O-acetylneuraminate|N-Acetyl-O-acetylneuraminate
193	N6-(1,2-Dicarboxyethyl)-AMP	Compound	463	19046-78-7	C03794	C14H18N5O11P	463.293	N6-(1,2-Dicarboxyethyl)-AMP	440122	C1=NC2=C(C(=N1)NC(CC(=O)O)C(=O)O)N=CN2[C@H]3[C@@H]([C@@H]([C@H](O3)COP(=O)(O)O)O)O	N6-(1,2-Dicarboxyethyl)-AMP|Adenylosuccinate|Adenylosuccinic acid|N6-(1,2-Dicarboxyethyl)AMP|(2S)-2-[[9-[(2R,3R,4S,5R)-3,4-dihydroxy-5-(phosphonooxymethyl)oxolan-2-yl]purin-6-yl]amino]butanedioic acid
194	3beta-Hydroxy-delta5-steroid	Compound	274	NULL	C03836	C19H30O	274.441	3beta-Hydroxy-delta5-steroid		CC12CCCC1C3CC=C4C[C@@H](O)CCC4(C)C3CC2	3beta-Hydroxy-delta5-steroid|(3S)-10,13-dimethyl-2,3,4,7,8,9,11,12,14,15,16,17-dodecahydro-1H-cyclopenta[a]phenanthren-3-ol
195	(S)-1-Pyrroline-5-carboxylate	Compound	113	NULL	C03912	C5H7NO2	113.115	(S)-1-Pyrroline-5-carboxylate		[H][C@]1(CCC=N1)C(O)=O	(S)-1-Pyrroline-5-carboxylate|1-Pyrroline-5-carboxylate|L-1-Pyrroline-5-carboxylate|(2S)-3,4-dihydro-2H-pyrrole-2-carboxylic acid
196	1-Organyl-2-lyso-sn-glycero-3-phosphocholine	Compound	257	NULL	C04317	C8H20NO6PR	0	1-Organyl-2-lyso-sn-glycero-3-phosphocholine	0	NULL	1-Organyl-2-lyso-sn-glycero-3-phosphocholine|1-Radyl-2-lyso-sn-glycero-3-phosphocholine|1-Alkyl-2-lyso-sn-glycero-3-phosphocholine|1-Alkyl-sn-glycero-3-phosphocholine
197	N4-(Acetyl-beta-D-glucosaminyl)asparagine	Compound	335	NULL	C04540	C12H21N3O8	335.31	N4-(Acetyl-beta-D-glucosaminyl)asparagine	123826	CC(=O)N[C@@H]1[C@H]([C@@H]([C@H](O[C@H]1NC(=O)C[C@@H](C(=O)O)N)CO)O)O	N4-(Acetyl-beta-D-glucosaminyl)asparagine|1-beta-Aspartyl-N-acetyl-D-glucosaminylamine|N4-(beta-N-Acetyl-D-glucosaminyl)-L-asparagine|(2S)-4-[[(2R,3R,4R,5S,6R)-3-acetamido-4,5-dihydroxy-6-(hydroxymethyl)oxan-2-yl]amino]-2-amino-4-oxobutanoic acid
198	1-Alkyl-2-acetyl-sn-glycero-3-phosphocholine	Compound	299	NULL	C04598	C10H22NO7PR	0	1-Alkyl-2-acetyl-sn-glycero-3-phosphocholine	2503	NULL	1-Alkyl-2-acetyl-sn-glycero-3-phosphocholine|2-Acetyl-1-alkyl-sn-glycero-3-phosphocholine|Platelet-activating factor|PAF
199	(5Z,13E)-11alpha-Hydroxy-9,15-dioxoprost-13-enoate	Compound	350	NULL	C04707	C20H30O5	350.449	(5Z,13E)-11alpha-Hydroxy-9,15-dioxoprost-13-enoate		NULL	(5Z,13E)-11alpha-Hydroxy-9,15-dioxoprost-13-enoate|(5Z)-(15S)-11alpha-Hydroxy-9,15-dioxoprosta-13-enoate|(Z)-7-[(1R,2R,3R)-3-hydroxy-5-oxo-2-[(E)-3-oxooct-1-enyl]cyclopentyl]hept-5-enoic acid
200	2-Amino-4-hydroxy-6-(erythro-1,2,3-trihydroxypropyl)dihydropteridine	Compound	495	NULL	C04895	C9H16N5O13P3	495.17	2-Amino-4-hydroxy-6-(erythro-1,2,3-trihydroxypropyl)dihydropteridine	121885	C1C(=NC2=C(N1)NC(=NC2=O)N)[C@@H]([C@@H](COP(=O)(O)OP(=O)(O)OP(=O)(O)O)O)O	2-Amino-4-hydroxy-6-(erythro-1,2,3-trihydroxypropyl)dihydropteridine|triphosphate|6-[(1S,2R)-1,2-Dihydroxy-3-triphosphooxypropyl]-7,8-dihydropterin|6-(L-erythro-1,2-Dihydroxypropyl 3-triphosphate)-7,8-dihydropterin|7,8-Dihydroneopterin 3'-triphosphate|[[(2R,3S)-3-(2-amino-4-oxo-7,8-dihydro-1H-pteridin-6-yl)-2,3-dihydroxypropoxy]-hydroxyphosphoryl] phosphono hydrogen phosphate
201	Phenethylamine	Compound	121	64-04-0	C05332	C8H11N	121.18	Phenethylamine	1001	NCCc1ccccc1	Phenethylamine|Phenylethylamine|beta-Phenylethylamine|2-Phenylethylamine|2-phenylethanamine
202	N6-D-Biotinyl-L-lysine	Compound	372	NULL	C05552	C16H28N4O4S	372.483	N6-D-Biotinyl-L-lysine	83814	C1[C@H]2[C@@H]([C@@H](S1)CCCCC(=O)NCCCC[C@@H](C(=O)O)N)NC(=O)N2	N6-D-Biotinyl-L-lysine|epsilon-N-Biotinyl-L-lysine|Biocytin|(2S)-2-amino-6-[5-[(4S)-2-oxo-1,3,3a,4,6,6a-hexahydrothieno[3,4-d]imidazol-4-yl]pentanoylamino]hexanoic acid
203	R-S-Alanylglycine	Compound	0	NULL	C05729	C5H9N2O3SR	0	R-S-Alanylglycine		NULL	R-S-Alanylglycine|R-S-Cysteinylglycine
204	Acetyl adenylate	Compound	389	NULL	C05993	C12H16N5O8P	389.258	Acetyl adenylate	440867	CC(=O)OP(O)(=O)OC[C@H]1O[C@H]([C@H](O)[C@@H]1O)n2cnc3c(N)ncnc23	Acetyl adenylate|5'-Acetylphosphoadenosine|[[(2R,3S,4R,5R)-5-(6-aminopurin-9-yl)-3,4-dihydroxyoxolan-2-yl]methoxy-hydroxyphosphoryl] acetate
205	L-Glutamyl-tRNA(Gln)	Compound	0	NULL	C06112	C20H28N6O13PR(C5H8O6PR)n	0	L-Glutamyl-tRNA(Gln)		NULL	L-Glutamyl-tRNA(Gln)|Glu-tRNA(Gln)|Glutamyl-tRNA(Gln)
206	L-Aspartyl-tRNA(Asn)	Compound	0	NULL	C06113	C14H22NO13PR2(C5H8O6PR)n	0	L-Aspartyl-tRNA(Asn)		NULL	L-Aspartyl-tRNA(Asn)|Asp-tRNA(Asn)|Aspartyl-tRNA(Asn)
207	Tetrahydrofolyl-[Glu](2)	Compound	574	NULL	C09332	C24H30N8O9	574.543	Tetrahydrofolyl-[Glu](2)	442163	NC1=NC2=NCC(CNc3ccc(cc3)C(=O)NC(CCC(=O)NC(CCC(O)=O)C(O)=O)C(O)=O)NC2C(=O)N1	Tetrahydrofolyl-[Glu](2)|THF-L-glutamate|2-[[4-[[4-[(2-amino-4-oxo-5,6,7,8-tetrahydro-1H-pteridin-6-yl)methylamino]benzoyl]amino]-4-carboxybutanoyl]amino]pentanedioic acid
208	Formyl-L-methionyl peptide	Compound	0	NULL	C11439	C12H17N4O6SR3	0	Formyl-L-methionyl peptide		NULL	Formyl-L-methionyl peptide
209	Methionyl peptide	Compound	0	NULL	C11440	C11H17N4O5SR3	0	Methionyl peptide		NULL	Methionyl peptide
210	4,4-Dimethyl-5alpha-cholesta-8,14,24-trien-3beta-ol	Compound	410	NULL	C11455	C29H46O	410.675	4,4-Dimethyl-5alpha-cholesta-8,14,24-trien-3beta-ol	443212	C[C@H](CCC=C(C)C)[C@H]1CC=C2[C@@]1(CCC3=C2CC[C@@H]4[C@@]3(CC[C@@H](C4(C)C)O)C)C	4,4-Dimethyl-5alpha-cholesta-8,14,24-trien-3beta-ol|(3S,5R,10S,13R,17R)-4,4,10,13-tetramethyl-17-[(2R)-6-methylhept-5-en-2-yl]-1,2,3,5,6,7,11,12,16,17-decahydrocyclopenta[a]phenanthren-3-ol
211	4alpha-Methyl-5alpha-ergosta-8,14,24(28)-trien-3beta-ol	Compound	410	NULL	C11508	C29H46O	410.675	4alpha-Methyl-5alpha-ergosta-8,14,24(28)-trien-3beta-ol	443237	[H][C@@]12CCC3=C(CC[C@@]4(C)C3=CC[C@]4([H])[C@H](C)CCC(=C)C(C)C)[C@@]1(C)CC[C@H](O)[C@H]2C	4alpha-Methyl-5alpha-ergosta-8,14,24(28)-trien-3beta-ol|delta8,14 -Sterol|(3S,4S,5S,10S,13R,17R)-4,10,13-trimethyl-17-[(2R)-6-methyl-5-methylideneheptan-2-yl]-2,3,4,5,6,7,11,12,16,17-decahydro-1H-cyclopenta[a]phenanthren-3-ol
212	4-Hydroxyphenyl acetate	Compound	152	3233-32-7	C13636	C8H8O3	152.147	4-Hydroxyphenyl acetate		CC(=O)Oc1ccc(O)cc1	4-Hydroxyphenyl acetate|(4-hydroxyphenyl) acetate
213	tetrahydrobiopterin-4a-carbinolamine	Compound	0	NULL	CE1951	C9H16N5O4	0	tetrahydrobiopterin-4a-carbinolamine		C[C@H](O)[C@@H](O)[C@H]1CNC2=NC([NH3+])=NC(=O)C2(O)N1	tetrahydrobiopterin-4a-carbinolamine|4aOHBH4|4a-hydroxy-5,6,7,8-tetrahydrobiopterin
214	lipoyllysine	Compound	0	20902-53-8	CE2102	C14H26N2O3S2	0	lipoyllysine		[NH3+][C@H](CCCCNC(=O)CCCCC1CCSS1)C([O-])=O	lipoyllysine|DL-Lipoyl-L-lysine|Lipoyl-N-EPSILON-lysine|L-Lysine, mono-1,2-dithiolane-3-pentanoate
215	deoxyhypusine	Compound	0	NULL	CE5588	C10H25N3O2	0	deoxyhypusine		[NH3+]CCCC[NH2+]CCCC[C@@H]([NH3+])C([O-])=O	deoxyhypusine|N('6)-(4-aminobutyl)lysine|N('6)-(4-aminobutyl)-L-2,6-diaminohexanoic acid|N('6)-(4-aminobutyl)-L-lysine|(2S,11)-diamino-7-azaundecanoic acid
216	kinetensin	Compound	0	NULL	CE5786	C56H87N17O11	0	kinetensin		CC[C@@H](C)[C@@H]([NH3+])C(=O)N[C@@H](C)C(=O)N[C@H](CCCNC([NH3+])=N)C(=O)N[C@@H](CCCNC([NH3+])=N)C(=O)N[C@H](Cc1cnc[nH]1)C(=O)N2CCC[C@@H]2C(=O)N[C@@H](Cc3ccc(O)cc3)C(=O)N[C@H](Cc4ccccc4)C(=O)N[C@@H](CC(C)C)C([O-])=O	kinetensin|Ile-Ala-Arg-Arg-His-Pro-Tyr-Phe-Leu
217	kinetensin 1-3	Compound	0	NULL	CE5787	C15H31N6O4	0	kinetensin 1-3		CC[C@@H](C)[C@@H]([NH3+])C(=O)N[C@@H](C)C(=O)N[C@H](CCCNC([NH3+])=N)C([O-])=O	kinetensin 1-3|KT(1-3)|Ile-Ala-Arg
218	kinetensin 1-7	Compound	0	NULL	CE5788	C41H67N15O9	0	kinetensin 1-7		CC[C@@H](C)[C@@H]([NH3+])C(=O)N[C@@H](C)C(=O)N[C@H](CCCNC([NH3+])=N)C(=O)N[C@@H](CCCNC([NH3+])=N)C(=O)N[C@H](Cc1cnc[nH]1)C(=O)N2CCC[C@@H]2C(=O)N[C@@H](Cc3ccc(O)cc3)C([O-])=O	kinetensin 1-7|Ile-Ala-Arg-Arg-His-Pro-Tyr|KT(1-7)
219	kinetensin 4-7	Compound	0	NULL	CE5790	C26H38N9O6	0	kinetensin 4-7		[NH3+][C@H](CCCNC([NH3+])=N)C(=O)N[C@@H](Cc1cnc[nH]1)C(=O)N2CCC[C@H]2C(=O)N[C@H](Cc3ccc(O)cc3)C([O-])=O	kinetensin 4-7|Arg-His-Pro-Tyr|KT(4-7)

## Sheet: PHX5-24h default  node
Supplementary S3f Table - Details on metabolites of neighbor-extended network upon PHX 5 μM 24 h
SUID	canonicalName	Category	Compound.approximateMW	Compound.casnum	Compound.cid	Compound.formula	Compound.mw	Compound.name	Compound.pubchemcid	Compound.smiles	Compound.synonyms
1886	ATP	Input Compound	507	56-65-5	C00002	C10H16N5O13P3	507.181	ATP	5957	C1=NC2=C(C(=N1)N)N=CN2[C@H]3[C@@H]([C@@H]([C@H](O3)COP(=O)(O)OP(=O)(O)OP(=O)(O)O)O)O	ATP|Adenosine 5'-triphosphate|[[(2R,3S,4R,5R)-5-(6-aminopurin-9-yl)-3,4-dihydroxyoxolan-2-yl]methoxy-hydroxyphosphoryl] phosphono hydrogen phosphate
1887	NAD+	Compound	664	53-84-9	C00003	C21H28N7O14P2	664.433	NAD+	5892	C1=CC(=C[N+](=C1)[C@H]2[C@@H]([C@@H]([C@H](O2)COP(=O)([O-])OP(=O)(O)OC[C@@H]3[C@H]([C@H]([C@@H](O3)N4C=NC5=C4N=CN=C5N)O)O)O)O)C(=O)N	NAD+|Diphosphopyridine nucleotide|DPN|Nicotinamide adenine dinucleotide|NAD|Nadide|[[(2R,3S,4R,5R)-5-(6-aminopurin-9-yl)-3,4-dihydroxyoxolan-2-yl]methoxy-hydroxyphosphoryl] [(2R,3S,4R,5R)-5-(3-carbamoylpyridin-1-ium-1-yl)-3,4-dihydroxyoxolan-2-yl]methyl hydrogen phosphate
1888	NADP+	Compound	744	53-59-8	C00006	C21H29N7O17P3	744.413	NADP+	5886	C1=CC(=C[N+](=C1)[C@H]2[C@@H]([C@@H]([C@H](O2)COP(=O)(O)OP(=O)(O)OC[C@@H]3[C@H]([C@H]([C@@H](O3)N4C=NC5=C4N=CN=C5N)OP(=O)(O)O)O)O)O)C(=O)N	NADP+|Nicotinamide adenine dinucleotide phosphate|beta-Nicotinamide adenine dinucleotide phosphate|NADP|TPN|Triphosphopyridine nucleotide|[[(2R,3R,4R,5R)-5-(6-aminopurin-9-yl)-3-hydroxy-4-phosphonooxyoxolan-2-yl]methoxy-hydroxyphosphoryl] [(2R,3S,4R,5R)-5-(3-carbamoylpyridin-1-ium-1-yl)-3,4-dihydroxyoxolan-2-yl]methyl hydrogen phosphate
1889	ADP	Compound	427	20398-34-9	C00008	C10H15N5O10P2	427.201	ADP	6022	C1=NC2=C(C(=N1)N)N=CN2[C@H]3[C@@H]([C@@H]([C@H](O3)COP(=O)(O)OP(=O)(O)O)O)O	ADP|Adenosine 5'-diphosphate|[(2R,3S,4R,5R)-5-(6-aminopurin-9-yl)-3,4-dihydroxyoxolan-2-yl]methyl phosphono hydrogen phosphate
1890	CO2	Compound	44	124-38-9	C00011	CO2	44.0095	CO2	280	C(=O)=O	CO2|Carbon dioxide
1891	NH3	Compound	17	7664-41-7	C00014	H3N	17.0305	NH3	222	N	NH3|Ammonia|azane
1892	S-Adenosyl-L-methionine	Compound	399	29908-03-0	C00019	C15H23N6O5S	398.437	S-Adenosyl-L-methionine	1079	C[S+](CCC(C(=O)O)N)CC1C(C(C(O1)N2C=NC3=C2N=CN=C3N)O)O	S-Adenosyl-L-methionine|S-Adenosylmethionine|SAM|AdoMet|(2S)-2-amino-4-[[(2S,3S,4R,5R)-5-(6-aminopurin-9-yl)-3,4-dihydroxyoxolan-2-yl]methyl-methylsulfonio]butanoate|[(3S)-3-amino-3-carboxypropyl]-[[(2S,3S,4R,5R)-5-(6-aminopurin-9-yl)-3,4-dihydroxyoxolan-2-yl]methyl]-methylsulfanium
1893	AMP	Compound	347	61-19-8	C00020	C10H14N5O7P	347.221	AMP	6083	C1=NC2=C(C(=N1)N)N=CN2[C@H]3[C@@H]([C@@H]([C@H](O3)COP(=O)(O)O)O)O	AMP|5'-AMP|Adenylate|Adenylic acid|Adenosine 5'-monophosphate|Adenosine 5'-phosphate|5'-Adenosine monophosphate|5'-Adenylic acid|[(2R,3S,4R,5R)-5-(6-aminopurin-9-yl)-3,4-dihydroxyoxolan-2-yl]methyl dihydrogen phosphate
1894	Pyruvate	Compound	88	127-17-3	C00022	C3H4O3	88.0621	Pyruvate	1060	CC(=O)C(=O)O	Pyruvate|Pyroracemic acid|Pyruvic acid|2-Oxopropanoic acid|2-Oxopropanoate
1895	L-Glutamate	Compound	147	56-86-0	C00025	C5H9NO4	147.129	L-Glutamate	33032	C1=C(N=C(S1)N=C(N)N)CSCCC(=NS(=O)(=O)N)N	L-Glutamate|L-Glutaminic acid|L-Glutamic acid|Glutamate|(2S)-2-aminopentanedioic acid
1896	Glycine	Input Compound	75	56-40-6	C00037	C2H5NO2	75.0666	Glycine	750	C(C(=O)O)N	Glycine|Aminoacetic acid|Gly|2-aminoacetic acid
1897	L-Alanine	Compound	89	56-41-7	C00041	C3H7NO2	89.0932	L-Alanine	5950	C[C@@H](C(=O)O)N	L-Alanine|L-alpha-Alanine|L-2-Aminopropionic acid|(2S)-2-aminopropanoic acid
1898	RNA	Compound	0	NULL	C00046	C10H18O13P2R2(C5H8O6PR)n	0	RNA		NULL	RNA|RNAn+1|(Ribonucleotide)n|RNAn|RNA(linear)|(Ribonucleotide)n+m|Ribonucleic acid|(Ribonucleotide)m
1899	Glyoxylate	Compound	74	298-12-4	C00048	C2H2O3	74.0355	Glyoxylate	760	C(=O)C(=O)O	Glyoxylate|Glyoxylic acid|Glyoxalate|oxaldehydic acid
1900	Glutathione	Compound	307	70-18-8	C00051	C10H17N3O6S	307.323	Glutathione	124886	C(CC(=O)N[C@@H](CS)C(=O)NCC(=O)O)[C@@H](C(=O)O)N	Glutathione|5-L-Glutamyl-L-cysteinylglycine|Reduced glutathione|gamma-L-Glutamyl-L-cysteinyl-glycine|N-(N-gamma-L-Glutamyl-L-cysteinyl)glycine|GSH|(2S)-2-amino-5-[[(2R)-1-(carboxymethylamino)-1-oxo-3-sulfanylpropan-2-yl]amino]-5-oxopentanoic acid
1901	Carboxylate	Compound	44	NULL	C00060	CO2R	0	Carboxylate		NULL	Carboxylate|R-COOH|Carboxylic acid|Monocarboxylate
1902	L-Arginine	Compound	174	74-79-3	C00062	C6H14N4O2	174.201	L-Arginine	6322	C(C[C@@H](C(=O)O)N)CN=C(N)N	L-Arginine|(S)-2-Amino-5-guanidinovaleric acid|(2S)-2-amino-5-(diaminomethylideneamino)pentanoic acid
1903	L-Glutamine	Compound	146	56-85-9	C00064	C5H10N2O3	146.144	L-Glutamine	5961	C(CC(=O)N)[C@@H](C(=O)O)N	L-Glutamine|L-2-Aminoglutaramic acid|(2S)-2,5-diamino-5-oxopentanoic acid
1904	L-Serine	Input Compound	105	56-45-1	C00065	C3H7NO3	105.093	L-Serine	5951	C([C@@H](C(=O)O)N)O	L-Serine|L-3-Hydroxy-alanine|L-2-Amino-3-hydroxypropionic acid|Serine|(2S)-2-amino-3-hydroxypropanoic acid
1905	L-Methionine	Input Compound	149	63-68-3	C00073	C5H11NO2S	149.211	L-Methionine	6137	CSCC[C@H](N)C(O)=O	L-Methionine|L-2-Amino-4methylthiobutyric acid|Methionine|(2S)-2-amino-4-methylsulfanylbutanoic acid
1906	Phosphoenolpyruvate	Compound	168	138-08-9	C00074	C3H5O6P	168.042	Phosphoenolpyruvate	1005	C=C(C(=O)O)OP(=O)(O)O	Phosphoenolpyruvate|PEP|Phosphoenolpyruvic acid|2-phosphonooxyprop-2-enoic acid
1907	L-Phenylalanine	Input Compound	165	63-91-2	C00079	C9H11NO2	165.189	L-Phenylalanine	6140	C1=CC=C(C=C1)C[C@@H](C(=O)O)N	L-Phenylalanine|(S)-alpha-Amino-beta-phenylpropionic acid|(2S)-2-amino-3-phenylpropanoic acid
1908	L-Tyrosine	Input Compound	181	60-18-4	C00082	C9H11NO3	181.189	L-Tyrosine	6057	C1=CC(=CC=C1C[C@@H](C(=O)O)N)O	L-Tyrosine|(S)-2-Amino-3-(p-hydroxyphenyl)propionic acid|(S)-3-(p-Hydroxyphenyl)alanine|Tyrosine|(2S)-2-amino-3-(4-hydroxyphenyl)propanoic acid
1909	Succinyl-CoA	Compound	867	604-98-8	C00091	C25H40N7O19P3S	867.607	Succinyl-CoA	439161	C1=CC=C(C(=C1)CN)SC2=CC=CC=C2CO	Succinyl-CoA|Succinyl coenzyme A|4-[2-[3-[[4-[[[(2R,3S,4R,5R)-5-(6-aminopurin-9-yl)-4-hydroxy-3-phosphonooxyoxolan-2-yl]methoxy-hydroxyphosphoryl]oxy-hydroxyphosphoryl]oxy-2-hydroxy-3,3-dimethylbutanoyl]amino]propanoylamino]ethylsulfanyl]-4-oxobutanoic acid
1910	L-Cysteine	Compound	121	52-90-4	C00097	C3H7NO2S	121.158	L-Cysteine	5862	C([C@@H](C(=O)O)N)S	L-Cysteine|L-2-Amino-3-mercaptopropionic acid|(2R)-2-amino-3-sulfanylpropanoic acid
1911	beta-Alanine	Compound	89	107-95-9	C00099	C3H7NO2	89.0932	beta-Alanine	239	C(CN)C(=O)O	beta-Alanine|3-Aminopropanoate|3-Aminopropionic acid|3-aminopropanoic acid
1912	Tetrahydrofolate	Compound	445	135-16-0	C00101	C19H23N7O6	445.429	Tetrahydrofolate	1129	C1C(NC2=C(N1)NC(=NC2=O)N)CNC3=CC=C(C=C3)C(=O)NC(CCC(=O)O)C(=O)O	Tetrahydrofolate|5,6,7,8-Tetrahydrofolate|Tetrahydrofolic acid|THF|(6S)-Tetrahydrofolate|(6S)-Tetrahydrofolic acid|(6S)-THFA|(2S)-2-[[4-[(2-amino-4-oxo-5,6,7,8-tetrahydro-1H-pteridin-6-yl)methylamino]benzoyl]amino]pentanedioic acid
1913	D-Glucose 1-phosphate	Compound	260	59-56-3	C00103	C6H13O9P	260.136	D-Glucose 1-phosphate	65533	C([C@@H]1[C@H]([C@@H]([C@H]([C@H](O1)OP(=O)(O)O)O)O)O)O	D-Glucose 1-phosphate|D-Glucose alpha-1-phosphate|Cori ester|alpha-D-Glucose 1-phosphate|[(2R,3R,4S,5S,6R)-3,4,5-trihydroxy-6-(hydroxymethyl)oxan-2-yl] dihydrogen phosphate
1914	Choline	Input Compound	104	62-49-7	C00114	C5H14NO	104.171	Choline	305	C[N+](C)(C)CCO	Choline|Bilineurine|2-hydroxyethyl(trimethyl)azanium
1915	L-Leucine	Input Compound	131	61-90-5	C00123	C6H13NO2	131.173	L-Leucine	6106	CC(C)C[C@@H](C(=O)O)N	L-Leucine|(2S)-alpha-2-Amino-4-methylvaleric acid|(2S)-alpha-Leucine|2-Amino-4-methylvaleric acid|(2S)-2-amino-4-methylpentanoic acid
1916	L-Histidine	Input Compound	155	71-00-1	C00135	C6H9N3O2	155.155	L-Histidine	6274	C1=C(NC=N1)C[C@@H](C(=O)O)N	L-Histidine|(S)-alpha-Amino-1H-imidazole-4-propionic acid|(2S)-2-amino-3-(1H-imidazol-5-yl)propanoic acid
1917	3-Methyl-2-oxobutanoic acid	Compound	116	NULL	C00141	C5H8O3	116.115	3-Methyl-2-oxobutanoic acid	49	CC(C)C(=O)C(=O)O	3-Methyl-2-oxobutanoic acid|3-Methyl-2-oxobutanoate|2-Oxoisovalerate|2-Oxo-3-methylbutanoate|3-Methyl-2-oxobutyric acid|alpha-Ketovaline|2-Oxoisopentanoate|2-Ketovaline|2-Keto-3-methylbutyric acid
1918	5,10-Methylenetetrahydrofolate	Compound	457	3432-99-3	C00143	C20H23N7O6	457.44	5,10-Methylenetetrahydrofolate	0	C2(N(c1(ccc(cc1)C(=O)NC(C(O)=O)CCC(O)=O))CN3([CH]2[CH2]Nc4(c3c(=O)[nH]c(n4)N)))	5,10-Methylenetetrahydrofolate|(6R)-5,10-Methylenetetrahydrofolate|5,10-Methylene-THF|2-[[4-[(6aR)-3-amino-1-oxo-4,5,6,6a,7,9-hexahydroimidazo[1,5-f]pteridin-8-yl]benzoyl]amino]pentanedioic acid
1919	Adenine	Compound	135	73-24-5	C00147	C5H5N5	135.127	Adenine	190	C1=NC2=C(N1)C(=NC=N2)N	Adenine|6-Aminopurine|7H-purin-6-amine
1920	Nicotinamide	Input Compound	122	98-92-0	C00153	C6H6N2O	122.125	Nicotinamide	936	C1=CC(=CN=C1)C(=O)N	Nicotinamide|Nicotinic acid amide|Vitamin PP|Niacinamide|pyridine-3-carboxamide
1921	Palmitoyl-CoA	Compound	1005	NULL	C00154	C37H66N7O17P3S	1005.94	Palmitoyl-CoA	986	CCCCCCCCCCCCCCCC(=O)SCCNC(=O)CCNC(=O)C(C(C)(C)COP(=O)(O)OP(=O)(O)OCC1C(C(C(O1)N2C=NC3=C2N=CN=C3N)O)OP(=O)(O)O)O	Palmitoyl-CoA|Hexadecanoyl-CoA|S-[2-[3-[[4-[[[(2R,3S,4R,5R)-5-(6-aminopurin-9-yl)-4-hydroxy-3-phosphonooxyoxolan-2-yl]methoxy-hydroxyphosphoryl]oxy-hydroxyphosphoryl]oxy-2-hydroxy-3,3-dimethylbutanoyl]amino]propanoylamino]ethyl] hexadecanethioate
1922	L-Homocysteine	Compound	135	6027-13-0	C00155	C4H9NO2S	135.185	L-Homocysteine		N[C@@H](CCS)C(O)=O	L-Homocysteine|L-2-Amino-4-mercaptobutyric acid|(2S)-2-amino-4-sulfanylbutanoic acid
1923	Phosphatidylcholine	Compound	2049	8002-43-5	C00157	C10H18NO8PR2	0	Phosphatidylcholine	452110	CCCCCC(C(CC(C(CCCCCCCC(=O)OCC(COP(=O)([O-])OCC[N+](C)(C)C)OC(=O)CCCCCCCCC(C(CC(C(CC(C(C)I)I)I)I)I)I)I)I)I)I	Phosphatidylcholine|1,2-Diacyl-sn-glycero-3-phosphocholine|Lecithin|Choline phosphatide|Phosphatidyl-N-trimethylethanolamine|3-sn-Phosphatidylcholine
1924	Phenylpyruvate	Compound	164	156-06-9	C00166	C9H8O3	164.158	Phenylpyruvate	997	C1=CC=C(C=C1)CC(=O)C(=O)O	Phenylpyruvate|alpha-Ketohydrocinnamic acid|Phenylpyruvic acid|3-Phenyl-2-oxopropanoate|keto-Phenylpyruvate|2-oxo-3-phenylpropanoic acid
1925	Hydroxypyruvate	Compound	104	1113-60-6	C00168	C3H4O4	104.061	Hydroxypyruvate	964	C(C(=O)C(=O)O)O	Hydroxypyruvate|Hydroxypyruvic acid|3-Hydroxypyruvate|3-Hydroxypyruvic acid|3-hydroxy-2-oxopropanoic acid
1926	L-Valine	Input Compound	117	72-18-4	C00183	C5H11NO2	117.146	L-Valine	1182	CC(C)C(C(=O)O)N	L-Valine|2-Amino-3-methylbutyric acid|(2S)-2-amino-3-methylbutanoic acid
1927	L-Threonine	Input Compound	119	72-19-5	C00188	C4H9NO3	119.119	L-Threonine	6288	C[C@H]([C@@H](C(=O)O)N)O	L-Threonine|2-Amino-3-hydroxybutyric acid|(2S,3R)-2-amino-3-hydroxybutanoic acid
1928	Ethanolamine	Compound	61	141-43-5	C00189	C2H7NO	61.0831	Ethanolamine	700	C(CO)N	Ethanolamine|2-Hydroxyethylamine|Aminoethanol|2-aminoethanol
1929	Adenosine	Input Compound	267	58-61-7	C00212	C10H13N5O4	267.241	Adenosine	60961	C1=NC2=C(C(=N1)N)N=CN2[C@H]3[C@@H]([C@@H]([C@H](O3)CO)O)O	Adenosine|(2R,3R,4S,5R)-2-(6-aminopurin-9-yl)-5-(hydroxymethyl)oxolane-3,4-diol
1930	Sarcosine	Compound	89	107-97-1	C00213	C3H7NO2	89.0932	Sarcosine	1088	CNCC(=O)O	Sarcosine|N-Methylglycine|2-(methylamino)acetic acid
1931	4-Methyl-2-oxopentanoate	Compound	130	NULL	C00233	C6H10O3	130.142	4-Methyl-2-oxopentanoate		CC(C)CC(=O)C(O)=O	4-Methyl-2-oxopentanoate|2-Oxoisocaproate|4-methyl-2-oxopentanoic acid
1932	alpha-D-Glucose	Compound	180	50-99-7	C00267	C6H12O6	180.156	alpha-D-Glucose	79025	C([C@@H]1[C@H]([C@@H]([C@H]([C@H](O1)O)O)O)O)O	alpha-D-Glucose|(2S,3R,4S,5S,6R)-6-(hydroxymethyl)oxane-2,3,4,5-tetrol
1933	Dihydrobiopterin	Compound	239	NULL	C00268	C9H13N5O3	239.231	Dihydrobiopterin		CC(O)C(O)C1CNC2=NC(N)=NC(=O)C2=N1	Dihydrobiopterin|Quinoid-dihydrobiopterin|6,7-Dihydrobiopterin|(6R)-6-(L-erythro-1,2-Dihydroxypropyl)-7,8-dihydro-6H-pterin|(6R)-2-amino-6-[(1R,2S)-1,2-dihydroxypropyl]-6,7-dihydro-1H-pteridin-4-one
1934	Tetrahydrobiopterin	Compound	241	17528-72-2	C00272	C9H15N5O3	241.247	Tetrahydrobiopterin	1125	CC(C(C1CNC2=C(N1)C(=O)N=C(N2)N)O)O	Tetrahydrobiopterin|pteridinone|2-Amino-6-(1,2-dihydroxypropyl)-5,6,7,8-tetrahydoro-4(1H)-|5,6,7,8-Tetrahydrobiopterin|(6R)-2-amino-6-[(1R,2S)-1,2-dihydroxypropyl]-5,6,7,8-tetrahydro-1H-pteridin-4-one
1935	Inosine	Compound	268	58-63-9	C00294	C10H12N4O5	268.226	Inosine	6021	C1=NC(=O)C2=C(N1)N(C=N2)[C@H]3[C@@H]([C@@H]([C@H](O3)CO)O)O	Inosine|9-[(2R,3R,4S,5R)-3,4-dihydroxy-5-(hydroxymethyl)oxolan-2-yl]-3H-purin-6-one
1936	CDPcholine	Compound	489	987-78-0	C00307	C14H27N4O11P2	488.324	CDPcholine	291	C[N+](C)(C)CCOP(=O)(O)OP(=O)(O)OCC1C(C(C(O1)N2C=CC(=NC2=O)N)O)O	CDPcholine|Citicoline|Cytidine 5'-diphosphocholine|CDP-choline|[[(2R,3S,4R,5R)-5-(4-amino-2-oxopyrimidin-1-yl)-3,4-dihydroxyoxolan-2-yl]methoxy-hydroxyphosphoryl] 2-(trimethylazaniumyl)ethyl phosphate|2-[[[(2R,3S,4R,5R)-5-(4-amino-2-oxopyrimidin-1-yl)-3,4-dihydroxyoxolan-2-yl]methoxy-hydroxyphosphoryl]oxy-hydroxyphosphoryl]oxyethyl-trimethylazanium
1937	Phosphatidylethanolamine	Compound	0	NULL	C00350	C7H12NO8PR2	0	Phosphatidylethanolamine	9547058	NULL	Phosphatidylethanolamine|(3-Phosphatidyl)-ethanolamine|(3-Phosphatidyl)ethanolamine|Cephalin|O-(1-beta-Acyl-2-acyl-sn-glycero-3-phospho)ethanolamine|1-Acyl-2-acyl-sn-glycero-3-phosphoethanolamine
1938	3,4-Dihydroxy-L-phenylalanine	Compound	197	59-92-7	C00355	C9H11NO4	197.188	3,4-Dihydroxy-L-phenylalanine	6047	C1=CC(=C(C=C1C[C@@H](C(=O)O)N)O)O	3,4-Dihydroxy-L-phenylalanine|L-beta-(3,4-Dihydroxyphenyl)alanine|3-Hydroxy-L-tyrosine|Levodopa|L-Dopa|Dihydroxy-L-phenylalanine|(2S)-2-amino-3-(3,4-dihydroxyphenyl)propanoic acid
1939	Carnosine	Compound	226	305-84-0	C00386	C9H14N4O3	226.232	Carnosine	439224	C1=C(NC=N1)C[C@@H](C(=O)O)NC(=O)CCN	Carnosine|Nalpha-(beta-alanyl)-L-histidine|(2S)-2-(3-aminopropanoylamino)-3-(1H-imidazol-5-yl)propanoic acid
1940	Histamine	Compound	111	51-45-6	C00388	C5H9N3	111.145	Histamine	774	C1=C(NC=N1)CCN	Histamine|Histamine|2-(4-Imidazolyl)ethylamine|1H-Imidazole-4-ethanamine|2-(1H-imidazol-5-yl)ethanamine
1941	L-Isoleucine	Input Compound	131	73-32-5	C00407	C6H13NO2	131.173	L-Isoleucine	791	CCC(C)C(C(=O)O)N	L-Isoleucine|2-Amino-3-methylvaleric acid|(2S,3S)-2-amino-3-methylpentanoic acid
1942	Phosphatidate	Compound	596	NULL	C00416	C5H7O8PR2	0	Phosphatidate	5873088	COCCCCCCCCCCCC(=O)OC[C@@H](COP(=O)(O)O)OC(=O)CCCCCCCCCCCOC	Phosphatidate|Phosphatidic acid|3-sn-Phosphatidate|1,2-Diacyl-sn-glycerol 3-phosphate
1943	5-Aminolevulinate	Compound	131	106-60-5	C00430	C5H9NO3	131.13	5-Aminolevulinate	137	C(CC(=O)O)C(=O)CN	5-Aminolevulinate|5-Amino-4-oxopentanoate|5-Amino-4-oxovaleric acid|5-amino-4-oxopentanoic acid
1944	Nicotinamide D-ribonucleotide	Compound	334	1094-61-7	C00455	C11H15N2O8P	334.219	Nicotinamide D-ribonucleotide	14180	C1=CC(=C[N+](=C1)[C@H]2[C@@H]([C@@H]([C@H](O2)COP(=O)(O)[O-])O)O)C(=O)N	Nicotinamide D-ribonucleotide|Nicotinamide nucleotide|Nicotinamide ribonucleotide|Nicotinamide mononucleotide|NMN|beta-Nicotinamide mononucleotide|beta-Nicotinamide D-ribonucleotide|beta-Nicotinamide ribonucleotide|[(2R,3S,4R,5R)-5-(3-carbamoylpyridin-1-ium-1-yl)-3,4-dihydroxyoxolan-2-yl]methyl hydrogen phosphate|[(2R,3S,4R,5R)-5-(3-carbamoylpyridin-1-ium-1-yl)-3,4-dihydroxyoxolan-2-yl]methyl dih…
1945	Tyramine	Compound	137	51-67-2	C00483	C8H11NO	137.179	Tyramine	5610	C1=CC(=CC=C1CCN)O	Tyramine|2-(p-Hydroxyphenyl)ethylamine|4-(2-aminoethyl)phenol
1946	Cystathionine	Compound	222	535-34-2	C00542	C7H14N2O4S	222.262	Cystathionine	834	C(CSC[C@@H](C(=O)O)N)[C@@H](C(=O)O)N	Cystathionine|2-amino-4-(2-amino-2-carboxyethyl)sulfanylbutanoic acid
1947	3',5'-Cyclic AMP	Compound	329	60-92-4	C00575	C10H12N5O6P	329.206	3',5'-Cyclic AMP	6076	C1[C@@H]2[C@H]([C@H]([C@@H](O2)N3C=NC4=C3N=CN=C4N)O)OP(=O)(O1)O	3',5'-Cyclic AMP|cAMP|Cyclic AMP|Cyclic adenylic acid|Adenosine 3',5'-phosphate|Adenosine 3',5'-cyclic phosphate|(4aR,6R,7R,7aS)-6-(6-aminopurin-9-yl)-2-hydroxy-2-oxo-4a,6,7,7a-tetrahydro-4H-furo[3,2-d][1,3,2]dioxaphosphinin-7-ol
1948	Betaine aldehyde	Compound	102	NULL	C00576	C5H12NO	102.155	Betaine aldehyde	249	C[N+](C)(C)CC=O	Betaine aldehyde|trimethyl(2-oxoethyl)azanium
1949	Guanidinoacetate	Compound	117	352-97-6	C00581	C3H7N3O2	117.107	Guanidinoacetate	763	C(C(=O)O)N=C(N)N	Guanidinoacetate|Guanidoacetic acid|N-Amidinoglycine|Glycocyamine|Guanidinoacetic acid|2-(diaminomethylideneamino)acetic acid
1950	Choline phosphate	Input Compound	184	107-73-3	C00588	C5H15NO4P	184.151	Choline phosphate	1014	C[N+](C)(C)CCOP(=O)(O)O	Choline phosphate|Phosphocholine|O-Phosphocholine|Phosphorylcholine|trimethyl(2-phosphonooxyethyl)azanium
1951	2-Methylpropanoyl-CoA	Compound	837	NULL	C00630	C25H42N7O17P3S	837.624	2-Methylpropanoyl-CoA	122283	CCCC(=O)SCCNC(=O)CCNC(=O)[C@@H](C(C)(C)COP(=O)(O)OP(=O)(O)OC[C@@H]1[C@H]([C@H]([C@@H](O1)N2C=NC3=C2N=CN=C3N)O)OP(=O)(O)O)O	2-Methylpropanoyl-CoA|Isobutyryl-CoA|2-Methylpropionyl-CoA|S-[2-[3-[[4-[[[(2R,3S,4R,5R)-5-(6-aminopurin-9-yl)-4-hydroxy-3-phosphonooxyoxolan-2-yl]methoxy-hydroxyphosphoryl]oxy-hydroxyphosphoryl]oxy-2-hydroxy-3,3-dimethylbutanoyl]amino]propanoylamino]ethyl] 2-methylpropanethioate
1952	alpha-D-Glucose 6-phosphate	Input Compound	260	NULL	C00668	C6H13O9P	260.136	alpha-D-Glucose 6-phosphate		O[C@H]1O[C@H](COP(O)(O)=O)[C@@H](O)[C@H](O)[C@H]1O	alpha-D-Glucose 6-phosphate|[(2R,3S,4S,5R,6S)-3,4,5,6-tetrahydroxyoxan-2-yl]methyl dihydrogen phosphate
1953	gamma-L-Glutamyl-L-cysteine	Compound	250	686-58-8	C00669	C8H14N2O5S	250.272	gamma-L-Glutamyl-L-cysteine	123938	C(CC(=O)N[C@@H](CS)C(=O)O)[C@@H](C(=O)O)N	gamma-L-Glutamyl-L-cysteine|gamma-Glutamylcysteine|5-L-Glutamyl-L-cysteine|L-gamma-Glutamylcysteine|(2S)-2-amino-5-[[(1R)-1-carboxy-2-sulfanylethyl]amino]-5-oxopentanoic acid
1954	Iodide	Compound	127	NULL	C00708	I	127.912	Iodide	30165	[I-]	Iodide|I-|iodane
1955	Betaine	Input Compound	117	107-43-7	C00719	C5H11NO2	117.146	Betaine	247	C[N+](C)(C)CC(=O)[O-]	Betaine|Trimethylaminoacetate|Glycine betaine|Trimethylammonioacetate|N,N,N-Trimethylglycine|2-(trimethylazaniumyl)acetate|carboxymethyl(trimethyl)azanium
1956	Urocanate	Compound	138	104-98-3	C00785	C6H6N2O2	138.124	Urocanate	1178	C1=C(NC=N1)C=CC(=O)O	Urocanate|Urocanic acid|(E)-3-(1H-imidazol-5-yl)prop-2-enoic acid
1957	tRNA(Tyr)	Compound	0	NULL	C00787	C15H21N5O10PR(C5H8O6PR)n	0	tRNA(Tyr)		NULL	tRNA(Tyr)
1958	Dopaquinone	Compound	195	4430-97-1	C00822	C9H9NO4	195.172	Dopaquinone	682	C1=CC(=O)C(=O)C=C1CC(C(=O)O)N	Dopaquinone|(2S)-2-amino-3-(3,4-dioxocyclohexa-1,5-dien-1-yl)propanoic acid
1959	2-Oxoglutaramate	Compound	145	NULL	C00940	C5H7NO4	145.113	2-Oxoglutaramate	48	C(CC(=O)N)C(=O)C(=O)O	2-Oxoglutaramate|2-Oxoglutaramic acid|2-Ketoglutaramate|alpha-Ketoglutaramate|5-amino-2,5-dioxopentanoic acid
1960	O-Phospho-L-serine	Compound	185	407-41-0	C01005	C3H8NO6P	185.072	O-Phospho-L-serine	68841	C([C@@H](C(=O)O)N)OP(=O)(O)O	O-Phospho-L-serine|3-Phosphoserine|L-O-Phosphoserine|Dexfosfoserine|(2S)-2-amino-3-phosphonooxypropanoic acid
1961	N,N-Dimethylglycine	Compound	103	1118-68-9	C01026	C4H9NO2	103.12	N,N-Dimethylglycine	673	CN(C)CC(=O)O	N,N-Dimethylglycine|Dimethylglycine|2-(dimethylamino)acetic acid
1962	2-Methylbutanoyl-CoA	Compound	851	NULL	C01033	C26H44N7O17P3S	851.651	2-Methylbutanoyl-CoA	54	CCC(C)C(=O)SCCNC(=O)CCNC(=O)C(O)C(C)(C)COP(O)(=O)OP(O)(=O)OC[C@H]1O[C@H]([C@H](O)[C@@H]1OP(O)(O)=O)n2cnc3c(N)ncnc23	2-Methylbutanoyl-CoA|2-Methylbutyryl-CoA|S-[2-[3-[[4-[[[(2R,3S,4R,5R)-5-(6-aminopurin-9-yl)-4-hydroxy-3-phosphonooxyoxolan-2-yl]methoxy-hydroxyphosphoryl]oxy-hydroxyphosphoryl]oxy-2-hydroxy-3,3-dimethylbutanoyl]amino]propanoylamino]ethyl] 2-methylbutanethioate
1963	4-Trimethylammoniobutanal	Compound	130	NULL	C01149	C7H16NO	130.208	4-Trimethylammoniobutanal	133	C[N+](C)(C)CCCC=O	4-Trimethylammoniobutanal|trimethyl(4-oxobutyl)azanium
1964	beta-D-Glucose 6-phosphate	Compound	260	NULL	C01172	C6H13O9P	260.136	beta-D-Glucose 6-phosphate	439427	O[C@@H]1O[C@H](COP(O)(O)=O)[C@@H](O)[C@H](O)[C@H]1O	beta-D-Glucose 6-phosphate|[(2R,3S,4S,5R,6R)-3,4,5,6-tetrahydroxyoxan-2-yl]methyl dihydrogen phosphate
1965	3-(4-Hydroxyphenyl)pyruvate	Compound	180	NULL	C01179	C9H8O4	180.157	3-(4-Hydroxyphenyl)pyruvate	979	C1=CC(=CC=C1CC(=O)C(=O)O)O	3-(4-Hydroxyphenyl)pyruvate|4-Hydroxyphenylpyruvate|p-Hydroxyphenylpyruvic acid|3-(4-hydroxyphenyl)-2-oxopropanoic acid
1966	4-Methylthio-2-oxobutanoic acid	Compound	148	NULL	C01180	C5H8O3S	148.18	4-Methylthio-2-oxobutanoic acid	473	CSCCC(=O)C(=O)O	4-Methylthio-2-oxobutanoic acid|4-Methylthio-2-oxobutanoate|2-Oxo-4-methylthiobutanoate|2-Keto-4-methylthiobutyric acid|4-methylsulfanyl-2-oxobutanoic acid
1967	N(omega)-(ADP-D-ribosyl)-L-arginine	Compound	715	NULL	C01201	C21H35N9O15P2	715.501	N(omega)-(ADP-D-ribosyl)-L-arginine		N[C@@H](CCCNC(=N)N[C@@H]1O[C@H](COP(O)(=O)OP(O)(=O)OC[C@H]2O[C@H]([C@H](O)[C@@H]2O)n3cnc4c(N)ncnc34)[C@@H](O)[C@H]1O)C(O)=O	N(omega)-(ADP-D-ribosyl)-L-arginine|N2-(ADP-D-ribosyl)-L-arginine|Nomega-(ADP-D-ribosyl)-L-arginine|(2S)-2-amino-5-[[amino-[[(2S,3R,4S,5R)-5-[[[[(2R,3S,4R,5R)-5-(6-aminopurin-9-yl)-3,4-dihydroxyoxolan-2-yl]methoxy-hydroxyphosphoryl]oxy-hydroxyphosphoryl]oxymethyl]-3,4-dihydroxyoxolan-2-yl]amino]methylidene]amino]pentanoic acid
1968	S-Aminomethyldihydrolipoylprotein	Compound	0	NULL	C01242	C9H18NOS2R	0	S-Aminomethyldihydrolipoylprotein		NULL	S-Aminomethyldihydrolipoylprotein|H-Protein-S-aminomethyldihydrolipoyllysine|[Protein]-S8-aminomethyldihydrolipoyllysine
1969	3-Hydroxy-N6,N6,N6-trimethyl-L-lysine	Compound	205	NULL	C01259	C9H21N2O3	205.275	3-Hydroxy-N6,N6,N6-trimethyl-L-lysine	439460	C[N+](C)(C)CCCC([C@@H](C(=O)O)N)O	3-Hydroxy-N6,N6,N6-trimethyl-L-lysine|[(5S)-5-amino-5-carboxy-4-hydroxypentyl]-trimethylazanium
1970	P1,P4-Bis(5'-adenosyl) tetraphosphate	Compound	836	NULL	C01260	C20H28N10O19P4	836.387	P1,P4-Bis(5'-adenosyl) tetraphosphate	21706	Nc1ncnc2n(cnc12)[C@@H]3O[C@H](COP(O)(=O)OP(O)(=O)OP(O)(=O)OP(O)(=O)OC[C@H]4O[C@H]([C@H](O)[C@@H]4O)n5cnc6c(N)ncnc56)[C@@H](O)[C@H]3O	P1,P4-Bis(5'-adenosyl) tetraphosphate|AppppA|[[(2R,3S,4R,5R)-5-(6-aminopurin-9-yl)-3,4-dihydroxyoxolan-2-yl]methoxy-hydroxyphosphoryl] [[[(2R,3S,4R,5R)-5-(6-aminopurin-9-yl)-3,4-dihydroxyoxolan-2-yl]methoxy-hydroxyphosphoryl]oxy-hydroxyphosphoryl] hydrogen phosphate
1971	alpha-Tubulin	Compound	0	NULL	C01392	NULL	0	alpha-Tubulin		NULL	alpha-Tubulin|C-terminal-tyrosinated alpha-Tubulin
1972	tRNA(Gly)	Compound	0	NULL	C01642	C10H17O10PR2(C5H8O6PR)n	0	tRNA(Gly)		NULL	tRNA(Gly)
1973	tRNA(His)	Compound	0	NULL	C01643	C10H17O10PR2(C5H8O6PR)n	0	tRNA(His)		NULL	tRNA(His)
1974	tRNA(Ile)	Compound	0	NULL	C01644	C15H21N5O10PR(C5H8O6PR)n	0	tRNA(Ile)		NULL	tRNA(Ile)
1975	tRNA(Leu)	Compound	0	NULL	C01645	C15H21N5O10PR(C5H8O6PR)n	0	tRNA(Leu)		NULL	tRNA(Leu)
1976	tRNA(Met)	Compound	0	NULL	C01647	C15H21N5O10PR(C5H8O6PR)n	0	tRNA(Met)		NULL	tRNA(Met)
1977	tRNA(Phe)	Compound	0	NULL	C01648	C10H17O10PR2(C5H8O6PR)n	0	tRNA(Phe)		NULL	tRNA(Phe)
1978	tRNA(Ser)	Compound	0	NULL	C01650	C10H17O10PR2(C5H8O6PR)n	0	tRNA(Ser)		NULL	tRNA(Ser)
1979	tRNA(Thr)	Compound	0	NULL	C01651	C10H17O10PR2(C5H8O6PR)n	0	tRNA(Thr)		NULL	tRNA(Thr)
1980	tRNA(Val)	Compound	0	NULL	C01653	C15H21N5O10PR(C5H8O6PR)n	0	tRNA(Val)		NULL	tRNA(Val)
1981	Acylcholine	Compound	131	NULL	C01777	C6H13NO2R	0	Acylcholine		NULL	Acylcholine
1982	Choloyl-CoA	Compound	1157	NULL	C01794	C45H74N7O20P3S	1158.09	Choloyl-CoA	383	CC(CCC(=O)SCCNC(=O)CCNC(=O)C(C(C)(C)COP(=O)(O)OP(=O)(O)OCC1C(C(C(O1)N2C=NC3=C2N=CN=C3N)O)OP(=O)(O)O)O)C4CCC5C4(C(CC6C5C(CC7C6(CCC(C7)O)C)O)O)C	Choloyl-CoA|3alpha,7alpha,12alpha-Trihydroxy-5beta-cholan-24-one-CoA|3alpha,7alpha,12alpha-Trihydroxy-5beta-cholanoyl-CoA
1983	Glycocholate	Compound	465	475-31-0	C01921	C26H43NO6	465.623	Glycocholate	439604	C[C@H](CCC(=O)NCC(=O)O)C1CC[C@@H]2[C@@]1([C@H](C[C@H]3[C@H]2[C@@H](C[C@H]4[C@@]3(CC[C@H](C4)O)C)O)O)C	Glycocholate|3alpha,7alpha,12alpha-Trihydroxy-5beta-cholan-24-oylglycine|Glycocholic acid|2-[[(4R)-4-[(3R,5S,7R,8R,9S,10S,12S,13R,14S,17R)-3,7,12-trihydroxy-10,13-dimethyl-2,3,4,5,6,7,8,9,11,12,14,15,16,17-tetradecahydro-1H-cyclopenta[a]phenanthren-17-yl]pentanoyl]amino]acetic acid
1984	Acetylcholine	Compound	146	51-84-3	C01996	C7H16NO2	146.207	Acetylcholine	187	CC(=O)OCC[N+](C)(C)C	Acetylcholine|O-Acetylcholine|2-acetyloxyethyl(trimethyl)azanium
1985	L-Leucyl-tRNA	Compound	0	NULL	C02047	C21H32N6O11PR(C5H8O6PR)n	0	L-Leucyl-tRNA		NULL	L-Leucyl-tRNA|L-Leucyl-tRNA(Leu)
1986	Lipoylprotein	Compound	0	NULL	C02051	C12H18N2O4S2R2(C2H2NOR)n	0	Lipoylprotein		NULL	Lipoylprotein|H-Protein-lipoyllysine
1987	2-Aminoacrylate	Compound	87	NULL	C02218	C3H5NO2	87.0773	2-Aminoacrylate	123991	CC(=N)C(O)=O	2-Aminoacrylate|Dehydroalanine|2-aminoprop-2-enoic acid
1988	Arachidonyl-CoA	Compound	1053	17046-56-9	C02249	C41H66N7O17P3S	1053.99	Arachidonyl-CoA	5280503	CCCCC\C=C/C\C=C/C\C=C/C\C=C/CCCC(=O)SCCNC(=O)CCNC(=O)C(O)C(C)(C)COP(O)(=O)OP(O)(=O)OC[C@H]1O[C@H]([C@H](O)[C@@H]1OP(O)(O)=O)n2cnc3c(N)ncnc23	Arachidonyl-CoA|(5Z,8Z,11Z,14Z)-Icosatetraenoyl-CoA|Arachidonoyl-CoA|S-[2-[3-[[4-[[[(2R,3S,4R,5R)-5-(6-aminopurin-9-yl)-4-hydroxy-3-phosphonooxyoxolan-2-yl]methoxy-hydroxyphosphoryl]oxy-hydroxyphosphoryl]oxy-2-hydroxy-3,3-dimethylbutanoyl]amino]propanoylamino]ethyl] (5Z,8Z,11Z,14Z)-icosa-5,8,11,14-tetraenethioate
1989	L-Cystathionine	Compound	222	56-88-2	C02291	C7H14N2O4S	222.262	L-Cystathionine	439258	N[C@@H](CCSC[C@H](N)C(O)=O)C(O)=O	L-Cystathionine|(2S)-2-amino-4-[(2R)-2-amino-2-carboxyethyl]sulfanylbutanoic acid
1990	Glycyl-tRNA(Gly)	Compound	0	NULL	C02412	C12H20NO11PR2(C5H8O6PR)n	0	Glycyl-tRNA(Gly)		NULL	Glycyl-tRNA(Gly)
1991	L-Methionyl-tRNA	Compound	0	NULL	C02430	C20H30N6O11PSR(C5H8O6PR)n	0	L-Methionyl-tRNA		NULL	L-Methionyl-tRNA|L-Methionyl-tRNA(Met)
1992	2-Phenylacetamide	Compound	135	103-81-1	C02505	C8H9NO	135.163	2-Phenylacetamide	7680	NC(=O)Cc1ccccc1	2-Phenylacetamide
1993	3-Iodo-L-tyrosine	Compound	307	70-78-0	C02515	C9H10INO3	307.085	3-Iodo-L-tyrosine	439744	C1=CC(=C(C=C1C[C@@H](C(=O)O)N)I)O	3-Iodo-L-tyrosine|(2S)-2-amino-3-(4-hydroxy-3-iodophenyl)propanoic acid
1994	L-Seryl-tRNA(Ser)	Compound	0	NULL	C02553	C13H22NO12PR2(C5H8O6PR)n	0	L-Seryl-tRNA(Ser)		NULL	L-Seryl-tRNA(Ser)
1995	L-Valyl-tRNA(Val)	Compound	0	NULL	C02554	C20H30N6O11PR(C5H8O6PR)n	0	L-Valyl-tRNA(Val)		NULL	L-Valyl-tRNA(Val)
1996	N-Acetylmethionine	Compound	191	65-82-7	C02712	C7H13NO3S	191.248	N-Acetylmethionine	6180	CSCCC(NC(C)=O)C(O)=O	N-Acetylmethionine|2-acetamido-4-methylsulfanylbutanoic acid
1997	Phosphatidylserine	Compound	385	NULL	C02737	C8H12NO10PR2	0	Phosphatidylserine	0	CCCC(=O)O[C@H](COC(=O)CC)COP(=O)(O)OC[C@@H](C(=O)O)N	Phosphatidylserine|O3-Phosphatidyl-L-serine|Phosphatidyl-L-serine|3-O-sn-Phosphatidyl-L-serine|1,2-Diacyl-sn-glycerol 3-phospho-L-serine
1998	L-Tyrosyl-tRNA(Tyr)	Compound	0	NULL	C02839	C24H30N6O12PR(C5H8O6PR)n	0	L-Tyrosyl-tRNA(Tyr)		NULL	L-Tyrosyl-tRNA(Tyr)
1999	1-Methylnicotinamide	Compound	137	NULL	C02918	C7H9N2O	137.159	1-Methylnicotinamide	457	C[N+]1=CC=CC(=C1)C(=O)N	1-Methylnicotinamide|1-methylpyridin-1-ium-3-carboxamide
2000	3-Dehydrosphinganine	Compound	299	NULL	C02934	C18H37NO2	299.492	3-Dehydrosphinganine	631	CCCCCCCCCCCCCCCC(=O)C(CO)N	3-Dehydrosphinganine|3-Dehydro-D-sphinganine|(2S)-2-amino-1-hydroxyoctadecan-3-one
2001	3-Methylbutanoyl-CoA	Compound	851	NULL	C02939	C26H44N7O17P3S	851.651	3-Methylbutanoyl-CoA	165435	CC(C)CC(=O)SCCNC(=O)CCNC(=O)[C@@H](C(C)(C)COP(=O)(O)OP(=O)(O)OC[C@@H]1[C@H]([C@H]([C@@H](O1)N2C=NC3=C2N=CN=C3N)O)OP(=O)(O)O)O	3-Methylbutanoyl-CoA|Isovaleryl-CoA|S-[2-[3-[[4-[[[(2R,3S,4R,5R)-5-(6-aminopurin-9-yl)-4-hydroxy-3-phosphonooxyoxolan-2-yl]methoxy-hydroxyphosphoryl]oxy-hydroxyphosphoryl]oxy-2-hydroxy-3,3-dimethylbutanoyl]amino]propanoylamino]ethyl] 3-methylbutanethioate
2002	L-Histidyl-tRNA(His)	Compound	0	NULL	C02988	C16H24N3O11PR2(C5H8O6PR)n	0	L-Histidyl-tRNA(His)		NULL	L-Histidyl-tRNA(His)
2003	L-Threonyl-tRNA(Thr)	Compound	0	NULL	C02992	C14H24NO12PR2(C5H8O6PR)n	0	L-Threonyl-tRNA(Thr)		NULL	L-Threonyl-tRNA(Thr)
2004	3-Methylcrotonyl-CoA	Compound	849	NULL	C03069	C26H42N7O17P3S	849.635	3-Methylcrotonyl-CoA	439869	CC(=CC(=O)SCCNC(=O)CCNC(=O)C(C(C)(C)COP(=O)(O)OP(=O)(O)OC[C@@H]1[C@H]([C@H]([C@@H](O1)N2C=NC3=C2N=CN=C3N)O)OP(=O)(O)O)O)C	3-Methylcrotonyl-CoA|3-Methylbut-2-enoyl-CoA|3-Methylcrotonoyl-CoA|Dimethylacryloyl-CoA|S-[2-[3-[[4-[[[(2R,3S,4R,5R)-5-(6-aminopurin-9-yl)-4-hydroxy-3-phosphonooxyoxolan-2-yl]methoxy-hydroxyphosphoryl]oxy-hydroxyphosphoryl]oxy-2-hydroxy-3,3-dimethylbutanoyl]amino]propanoylamino]ethyl] 3-methylbut-2-enethioate
2005	L-Isoleucyl-tRNA(Ile)	Compound	0	NULL	C03127	C21H32N6O11PR(C5H8O6PR)n	0	L-Isoleucyl-tRNA(Ile)		NULL	L-Isoleucyl-tRNA(Ile)
2006	N-Ribosylnicotinamide	Compound	255	NULL	C03150	C11H15N2O5	255.247	N-Ribosylnicotinamide	439924	C1=CC(=C[N+](=C1)[C@H]2[C@@H]([C@@H]([C@H](O2)CO)O)O)C(=O)N	N-Ribosylnicotinamide|1-(beta-D-Ribofuranosyl)nicotinamide|1-[(2R,3R,4S,5R)-3,4-dihydroxy-5-(hydroxymethyl)oxolan-2-yl]pyridin-1-ium-3-carboxamide
2007	ADP-D-ribosyl-acceptor	Compound	0	NULL	C03245	NULL	0	ADP-D-ribosyl-acceptor		NULL	ADP-D-ribosyl-acceptor|(ADP-D-ribosyl)n-acceptor|(ADP-D-ribosyl)n+1-acceptor
2008	3-Methyl-2-oxopentanoate	Compound	130	NULL	C03465	C6H10O3	130.142	3-Methyl-2-oxopentanoate		CCC(C)C(=O)C(=O)O	3-Methyl-2-oxopentanoate|2-Oxo-3-methylvalerate|3-methyl-2-oxopentanoic acid
2009	L-2-Amino-3-oxobutanoic acid	Compound	117	NULL	C03508	C4H7NO3	117.103	L-2-Amino-3-oxobutanoic acid	5460100	CC(=O)[C@H](N)C(O)=O	L-2-Amino-3-oxobutanoic acid|L-2-Amino-acetoacetate|(S)-2-Amino-3-oxobutanoic acid|L-2-Amino-3-oxobutanoate|(2S)-2-amino-3-oxobutanoic acid
2010	L-Phenylalanyl-tRNA(Phe)	Compound	0	NULL	C03511	C19H26NO11PR2(C5H8O6PR)n	0	L-Phenylalanyl-tRNA(Phe)		NULL	L-Phenylalanyl-tRNA(Phe)
2011	Tetrahydrofolyl-[Glu](n)	Compound	0	NULL	C03541	C24H30N8O9(C5H7NO3)n	574.543	Tetrahydrofolyl-[Glu](n)	442163	NC1=NC2NCC(CNc3ccc(cc3)C(=O)NC(CCC(=O)NC(CCC(O)=O)C(=O)NC(CCC(O)=O)C(O)=O)C(O)=O)N=C2C(=O)N1	Tetrahydrofolyl-[Glu](n)|THF-polyglutamate|Tetrahydrofolyl-[Glu](n+1)|Tetrahydropteroyl-[gamma-Glu]n+1|Tetrahydropteroyl-[gamma-Glu]n|2-[[4-[[4-[(2-amino-4-oxo-5,6,7,8-tetrahydro-1H-pteridin-6-yl)methylamino]benzoyl]amino]-4-carboxybutanoyl]amino]pentanedioic acid
2012	3alpha-Hydroxy-5beta-cholanate	Compound	376	434-13-9	C03990	C24H40O3	376.573	3alpha-Hydroxy-5beta-cholanate	9903	C[C@H](CCC(=O)O)[C@H]1CC[C@@H]2[C@@]1(CC[C@H]3[C@H]2CC[C@H]4[C@@]3(CC[C@H](C4)O)C)C	3alpha-Hydroxy-5beta-cholanate|3alpha-Hydroxy-5beta-cholanic acid|Lithocholate|Lithocholic acid|(4R)-4-[(3R,5R,8R,9S,10S,13R,14S,17R)-3-hydroxy-10,13-dimethyl-2,3,4,5,6,7,8,9,11,12,14,15,16,17-tetradecahydro-1H-cyclopenta[a]phenanthren-17-yl]pentanoic acid
2013	Detyrosinated alpha-tubulin	Compound	0	NULL	C05234	NULL	0	Detyrosinated alpha-tubulin		NULL	Detyrosinated alpha-tubulin
2014	Phenethylamine	Compound	121	64-04-0	C05332	C8H11N	121.18	Phenethylamine	1001	NCCc1ccccc1	Phenethylamine|Phenylethylamine|beta-Phenylethylamine|2-Phenylethylamine|2-phenylethanamine
2015	beta-D-Fructose 6-phosphate	Compound	260	NULL	C05345	C6H13O9P	260.136	beta-D-Fructose 6-phosphate	440641	C([C@@H]1[C@H]([C@@H]([C@](O1)(CO)O)O)O)OP(=O)(O)O	beta-D-Fructose 6-phosphate|[(2R,3S,4S,5R)-3,4,5-trihydroxy-5-(hydroxymethyl)oxolan-2-yl]methyl dihydrogen phosphate
2016	L-Allothreonine	Compound	119	28954-12-3	C05519	C4H9NO3	119.119	L-Allothreonine	99289	CC(O)C(N)C(O)=O	L-Allothreonine|L-allo-Threonine|(2S,3S)-2-amino-3-hydroxybutanoic acid
2017	2-Amino-3-oxoadipate	Compound	175	NULL	C05520	C6H9NO5	175.139	2-Amino-3-oxoadipate		NC(C(O)=O)C(=O)CCC(O)=O	2-Amino-3-oxoadipate|2-Amino-3-oxohexanedioic acid
2018	R-S-Alanine	Compound	0	NULL	C05726	C3H6NO2SR	0	R-S-Alanine		NULL	R-S-Alanine|R-S-Cysteine|S-Substituted L-cysteine
2019	R-S-Alanylglycine	Compound	0	NULL	C05729	C5H9N2O3SR	0	R-S-Alanylglycine		NULL	R-S-Alanylglycine|R-S-Cysteinylglycine
2020	Leukotriene D4	Compound	496	NULL	C05951	C25H40N2O6S	496.66	Leukotriene D4	6435286	CCCCC\C=C/C\C=C/C=C/C=C/[C@H]([C@H](CCCC(=O)O)O)SCC(C(=O)NCC(=O)O)N	Leukotriene D4|LTD4|(5S,6R,7E,9E,11Z,14Z)-6-[(2R)-2-amino-3-(carboxymethylamino)-3-oxopropyl]sulfanyl-5-hydroxyicosa-7,9,11,14-tetraenoic acid
2021	Leukotriene E4	Compound	439	NULL	C05952	C23H37NO5S	439.609	Leukotriene E4	5280749	CCCCC\C=C/C/C=C\C=C\C=C\[C@@H](SC[C@H](N)C(O)=O)[C@@H](O)CCCC(O)=O	Leukotriene E4|(7E,9E,11Z,14Z)-(5S,6R)-6-(Cystein-S-yl)-5-hydroxyeicosa-7,9,11,14-|tetraenoate|LTE4|(7E,9E,11Z,14Z)-(5S,6R)-6-(Cystein-S-yl)-5-hydroxyicosa-7,9,11,14-|(5S,6R,7E,9E,11Z,14Z)-6-[(2R)-2-amino-2-carboxyethyl]sulfanyl-5-hydroxyicosa-7,9,11,14-tetraenoic acid
2022	tetrahydrobiopterin-4a-carbinolamine	Compound	0	NULL	CE1951	C9H16N5O4	0	tetrahydrobiopterin-4a-carbinolamine		C[C@H](O)[C@@H](O)[C@H]1CNC2=NC([NH3+])=NC(=O)C2(O)N1	tetrahydrobiopterin-4a-carbinolamine|4aOHBH4|4a-hydroxy-5,6,7,8-tetrahydrobiopterin
2023	N-arachidonoylglycine	Compound	0	NULL	CE2020	C22H34NO3	0	N-arachidonoylglycine		CCCCC\C=C/C\C=C/C\C=C/C\C=C/CCCC(=O)NCC([O-])=O	N-arachidonoylglycine|N-arachidonyl-L-glycine|N-arachidonylglycine
2024	3-methylcrotonoylglycine	Compound	0	33008-07-0	CE2026	C7H10NO3	0	3-methylcrotonoylglycine		C\C(C)=C\C(=O)NCC([O-])=O	3-methylcrotonoylglycine|beta-Methylcrotonylglycine|N-(3-methyl-1-oxo-2-butenyl)-glycine|Glycine, N-(3-methyl-1-oxo-2-butenyl)-|3-methylcrotonylglycine
2025	isovalerylglycine	Compound	0	NULL	CE4968	C7H12NO3	0	isovalerylglycine		CC(C)CC(=O)NCC([O-])=O	isovalerylglycine|iVGly
2026	isobutyrylglycine	Compound	0	NULL	CE4969	C6H10NO3	0	isobutyrylglycine		CC(C)C(=O)NCC([O-])=O	isobutyrylglycine|iBGly
2027	2-methylbutyrylglycine	Compound	0	NULL	CE4970	C7H12NO3	0	2-methylbutyrylglycine		CCC(C)C(=O)NCC([O-])=O	2-methylbutyrylglycine|mBGly
2028	10,11-dihydro-12R-hydroxy-leukotriene D4	Compound	0	NULL	CE4994	C25H41N2O7S	0	10,11-dihydro-12R-hydroxy-leukotriene D4		CCCCC\C=C/C[C@@H](O)C\C=C\C=C\[C@H](SC[C@H]([NH3+])C(=O)NCC([O-])=O)[C@H](O)CCCC([O-])=O	10,11-dihydro-12R-hydroxy-leukotriene D4|d-LTB(,3)|5S,12R-dihydroxy-6-S-cysteinyl-glycinyl-7E,9E,14Z-eicosatrienoate|5,12-dihydroxy-6-cysteinyl-glycinyl-7,9,14-eicosatrienoate|dLTB3
2029	10,11-dihydro-12R-hydroxy-leukotriene E4	Compound	0	NULL	CE4995	C23H38NO6S	0	10,11-dihydro-12R-hydroxy-leukotriene E4		CCCCC\C=C/C[C@H](O)C\C=C\C=C\[C@@H](SC[C@@H]([NH3+])C([O-])=O)[C@@H](O)CCCC([O-])=O	10,11-dihydro-12R-hydroxy-leukotriene E4|5,12-dihydroxy-6-cysteinyl-7,9,14-eicosatrienoate|5S,12R-dihydroxy-6-S-cysteinyl-7E,9E,14Z-eicosatrienoate|e-LTB(,3)|eLTB3
2030	glycolithocholate	Compound	0	474-74-8	CE5560	C26H42NO4	0	glycolithocholate		C[C@H](CCC(=O)NCC([O-])=O)[C@H]1CC[C@@H]2[C@H]3CC[C@H]4C[C@@H](O)CC[C@]4(C)[C@@H]3CC[C@]12C	glycolithocholate|glycolithocholic acid anion|3alpha-hydroxy-5beta-cholan-24-oic acid N-(carboxymethyl)amide|lithocholoyglycine|GLCh
2031	somatostatin	Compound	0	NULL	CE5782	C77H108N18O19S2	0	somatostatin		C[C@@H]([NH3+])C(=O)NCC(=O)N[C@@H]1CSSCC[C@@H](NC(=O)[C@H](CO)NC(=O)[C@@H](NC(=O)[C@H](Cc2ccccc2)NC(=O)[C@@H](NC(=O)[C@H](CCCC[NH3+])NC(=O)[C@H](Cc3c[nH]c4ccccc34)NC(=O)[C@H](Cc5ccccc5)NC(=O)[C@H](Cc6ccccc6)NC(=O)[C@H](CC(N)=O)NC(=O)[C@H](CCCC[NH3+])NC1=O)[C@H](C)O)[C@H](C)O)C([O-])=O	somatostatin|Growth hormone release inhibiting factor|Ala-Gly-Cys-Lys-Asn-Phe-Phe-Trp-Lys-Thr-Phe-Thr-Ser-Cys|Somatostatin-14
2032	Somatostatin fragment 3-14	Compound	0	NULL	CE5783	C72H100N16O17S2	0	Somatostatin fragment 3-14		C[C@H](O)[C@@H]1NC(=O)[C@H](CCCC[NH3+])NC(=O)[C@H](Cc2c[nH]c3ccccc23)NC(=O)[C@H](Cc4ccccc4)NC(=O)[C@H](Cc5ccccc5)NC(=O)[C@H](CC(N)=O)NC(=O)[C@H](CCCC[NH3+])NC(=O)[C@H]([NH3+])CSSCC[C@@H](NC(=O)[C@H](CO)NC(=O)[C@@H](NC(=O)[C@H](Cc6ccccc6)NC1=O)[C@H](C)O)C([O-])=O	Somatostatin fragment 3-14|Cys-Lys-Asn-Phe-Phe-Trp-Lys-Thr-Phe-Thr-Ser-Cys [Disulfide bridge: 3-14]
2033	kinetensin	Compound	0	NULL	CE5786	C56H87N17O11	0	kinetensin		CC[C@@H](C)[C@@H]([NH3+])C(=O)N[C@@H](C)C(=O)N[C@H](CCCNC([NH3+])=N)C(=O)N[C@@H](CCCNC([NH3+])=N)C(=O)N[C@H](Cc1cnc[nH]1)C(=O)N2CCC[C@@H]2C(=O)N[C@@H](Cc3ccc(O)cc3)C(=O)N[C@H](Cc4ccccc4)C(=O)N[C@@H](CC(C)C)C([O-])=O	kinetensin|Ile-Ala-Arg-Arg-His-Pro-Tyr-Phe-Leu
2034	kinetensin 1-3	Compound	0	NULL	CE5787	C15H31N6O4	0	kinetensin 1-3		CC[C@@H](C)[C@@H]([NH3+])C(=O)N[C@@H](C)C(=O)N[C@H](CCCNC([NH3+])=N)C([O-])=O	kinetensin 1-3|KT(1-3)|Ile-Ala-Arg
2035	kinetensin 1-7	Compound	0	NULL	CE5788	C41H67N15O9	0	kinetensin 1-7		CC[C@@H](C)[C@@H]([NH3+])C(=O)N[C@@H](C)C(=O)N[C@H](CCCNC([NH3+])=N)C(=O)N[C@@H](CCCNC([NH3+])=N)C(=O)N[C@H](Cc1cnc[nH]1)C(=O)N2CCC[C@@H]2C(=O)N[C@@H](Cc3ccc(O)cc3)C([O-])=O	kinetensin 1-7|Ile-Ala-Arg-Arg-His-Pro-Tyr|KT(1-7)
2036	kinetensin 1-8	Compound	0	NULL	CE5789	C50H76N16O10	0	kinetensin 1-8		CC[C@@H](C)[C@@H]([NH3+])C(=O)N[C@@H](C)C(=O)N[C@H](CCCNC([NH3+])=N)C(=O)N[C@@H](CCCNC([NH3+])=N)C(=O)N[C@H](Cc1cnc[nH]1)C(=O)N2CCC[C@@H]2C(=O)N[C@@H](Cc3ccc(O)cc3)C(=O)N[C@H](Cc4ccccc4)C([O-])=O	kinetensin 1-8|KT(1-8)|Ile-Ala-Arg-Arg-His-Pro-Tyr-Phe
2037	kinetensin 4-7	Compound	0	NULL	CE5790	C26H38N9O6	0	kinetensin 4-7		[NH3+][C@H](CCCNC([NH3+])=N)C(=O)N[C@@H](Cc1cnc[nH]1)C(=O)N2CCC[C@H]2C(=O)N[C@H](Cc3ccc(O)cc3)C([O-])=O	kinetensin 4-7|Arg-His-Pro-Tyr|KT(4-7)
2038	kinetensin 4-8	Compound	0	NULL	CE5791	C35H47N10O7	0	kinetensin 4-8		[NH3+][C@H](CCCNC([NH3+])=N)C(=O)N[C@@H](Cc1cnc[nH]1)C(=O)N2CCC[C@H]2C(=O)N[C@H](Cc3ccc(O)cc3)C(=O)N[C@@H](Cc4ccccc4)C([O-])=O	kinetensin 4-8|Arg-His-Pro-Tyr-Phe|KT(4-8)
2039	neuromedin N	Compound	0	NULL	CE5797	C32H51N5O7	0	neuromedin N		CC[C@@H](C)[C@@H]([NH3+])C(=O)N1CCC[C@@H]1C(=O)N[C@@H](Cc2ccc(O)cc2)C(=O)N[C@H]([C@H](C)CC)C(=O)N[C@@H](CC(C)C)C([O-])=O	neuromedin N|NN|Ile-Pro-Tyr-Ile-Leu
2040	neuromedin N (1-4)	Compound	0	NULL	CE5798	C26H40N4O6	0	neuromedin N (1-4)		CC[C@@H](C)[C@@H]([NH3+])C(=O)N1CCC[C@@H]1C(=O)N[C@@H](Cc2ccc(O)cc2)C(=O)N[C@H]([C@H](C)CC)C([O-])=O	neuromedin N (1-4)|Ile-Pro-Tyr-Ile
