# Supplementary material for: Drug effects on metabolic profiles of Schistosoma mansoni adult male parasites detected by 1H-NMR spectroscopy
Source: PLoS Negl Trop Dis. 2020 Oct 12;14(10):e0008767. doi: 10.1371/journal.pntd.0008767 (PMC7580944; doi:10.1371/journal.pntd.0008767)
Supplement: S4 Table — Enriched pathways of neighbor-extended networks upon PHX and GA treatment. Green: p-value < 0.05; Yellow: impact > 0.3 (XLSX) [file pntd.0008767.s007.xlsx]

## Sheet: PHX10-6h default node_pathway_r
Supplementary S4a Table - MSEA results. Enriched pathways of neighbor-extended network upon PHX 10 μΜ 6 h. Green: p-value < 0.05; Yellow: impact > 0.3
	Total	Expected	Hits	Raw p	-log(p)	Holm adjust	FDR	Impact
Aminoacyl-tRNA biosynthesis	46	9.393	27	3.7113e-09	19.412	2.5237e-07	2.5237e-07	0.5
Alanine, aspartate and glutamate metabolism	17	3.4713	12	8.5213e-06	11.673	0.00057093	0.00028972	1
Glycine, serine and threonine metabolism	19	3.8797	10	0.0016037	6.4354	0.10585	0.036351	0.75676
Glutathione metabolism	19	3.8797	9	0.0069133	4.9743	0.44936	0.11753	0.92856
Glyoxylate and dicarboxylate metabolism	17	3.4713	8	0.011455	4.4693	0.73314	0.15579	0.33333
Nicotinate and nicotinamide metabolism	9	1.8378	5	0.020643	3.8804	1	0.23395	0.79311
Phenylalanine, tyrosine and tryptophan biosynthesis	4	0.81678	3	0.028454	3.5595	1	0.24186	0
Phenylalanine metabolism	4	0.81678	3	0.028454	3.5595	1	0.24186	1
Folate biosynthesis	17	3.4713	7	0.039806	3.2237	1	0.30076	0.37837
Cysteine and methionine metabolism	21	4.2881	8	0.045512	3.0898	1	0.30948	0.86485
Pyruvate metabolism	18	3.6755	7	0.054254	2.9141	1	0.31665	0.50711
D-Glutamine and D-glutamate metabolism	5	1.021	3	0.060535	2.8045	1	0.31665	1
Nitrogen metabolism	5	1.021	3	0.060535	2.8045	1	0.31665	1
Purine metabolism	49	10.006	14	0.10248	2.2781	1	0.49776	0.67602
One carbon pool by folate	7	1.4294	3	0.15437	1.8684	1	0.69979	0.65098
Arginine and proline metabolism	23	4.6965	7	0.1696	1.7743	1	0.72081	0.38529
Citrate cycle (TCA cycle)	20	4.0839	6	0.20704	1.5749	1	0.82815	0.37336
Glycerophospholipid metabolism	31	6.3301	8	0.28713	1.2478	1	1	0.49999
Cyanoamino acid metabolism	6	1.2252	2	0.35499	1.0357	1	1	0
Glycolysis or Gluconeogenesis	25	5.1049	6	0.40355	0.90745	1	1	0.28952
alpha-Linolenic acid metabolism	3	0.61259	1	0.49656	0.70006	1	1	0
Butanoate metabolism	8	1.6336	2	0.50981	0.67371	1	1	0
Synthesis and degradation of ketone bodies	4	0.81678	1	0.59979	0.51117	1	1	0
Ether lipid metabolism	10	2.042	2	0.63847	0.44868	1	1	0.2
Fatty acid degradation	5	1.021	1	0.68197	0.38277	1	1	0
Porphyrin and chlorophyll metabolism	17	3.4713	3	0.70832	0.34487	1	1	0
Sphingolipid metabolism	17	3.4713	3	0.70832	0.34487	1	1	0.18919
Taurine and hypotaurine metabolism	6	1.2252	1	0.74737	0.2912	1	1	0
Thiamine metabolism	6	1.2252	1	0.74737	0.2912	1	1	0
Riboflavin metabolism	7	1.4294	1	0.79939	0.2239	1	1	0.16667
Arachidonic acid metabolism	14	2.8587	2	0.81516	0.20437	1	1	0
Pyrimidine metabolism	32	6.5343	5	0.81759	0.20139	1	1	0.05186
Amino sugar and nucleotide sugar metabolism	27	5.5133	4	0.83635	0.17871	1	1	0.02418
Biotin metabolism	8	1.6336	1	0.84076	0.17345	1	1	0
Tyrosine metabolism	15	3.0629	2	0.84522	0.16816	1	1	0.32558
Pentose and glucuronate interconversions	11	2.2462	1	0.92053	0.082805	1	1	0
Lysine degradation	11	2.2462	1	0.92053	0.082805	1	1	0
Propanoate metabolism	11	2.2462	1	0.92053	0.082805	1	1	0
Glycerolipid metabolism	11	2.2462	1	0.92053	0.082805	1	1	0.36667
Pantothenate and CoA biosynthesis	12	2.4503	1	0.93701	0.06506	1	1	0
Glycosylphosphatidylinositol(GPI)-anchor biosynthesis	12	2.4503	1	0.93701	0.06506	1	1	0.06897
Fatty acid biosynthesis	21	4.2881	2	0.94965	0.051664	1	1	0
Valine, leucine and isoleucine degradation	13	2.6545	1	0.95009	0.051195	1	1	0
Terpenoid backbone biosynthesis	18	3.6755	1	0.9845	0.015617	1	1	0
Pentose phosphate pathway	19	3.8797	1	0.98775	0.012326	1	1	0
Fatty acid elongation	19	3.8797	1	0.98775	0.012326	1	1	0.05556
Galactose metabolism	27	5.5133	1	0.99816	0.0018445	1	1	0.02467

## Sheet: PHX10-24h_revised default node_
Supplementary S4b Table - MSEA results. Enriched pathways of neighbor-extended network upon PHX 10 μΜ 24 h. Green: p-value < 0.05; Yellow: impact > 0.3
	Total	Expected	Hits	Raw p	-log(p)	Holm adjust	FDR	Impact
Aminoacyl-tRNA biosynthesis	48	8.4914	29	7.5638e-12	25.608	5.6728e-10	5.6728e-10	0.50001
Glycine, serine and threonine metabolism	21	3.715	17	2.2452e-10	22.217	1.6614e-08	8.4194e-09	0.97917
Nicotinate and nicotinamide metabolism	9	1.5921	6	0.0014698	6.5227	0.10729	0.036744	0.76
Glycerophospholipid metabolism	30	5.3071	12	0.0028416	5.8634	0.2046	0.053281	0.57434
Nitrogen metabolism	5	0.88452	4	0.0040762	5.5026	0.28941	0.061143	0
Glutathione metabolism	20	3.5381	8	0.014834	4.2108	1	0.18543	0.65083
Arginine biosynthesis	8	1.4152	4	0.036723	3.3043	1	0.39347	0.75
Cysteine and methionine metabolism	24	4.2457	8	0.045922	3.0808	1	0.43052	0.86022
Alanine, aspartate and glutamate metabolism	19	3.3612	6	0.1014	2.2887	1	0.82368	0.64286
One carbon pool by folate	7	1.2383	3	0.10982	2.2089	1	0.82368	0.65098
Glyoxylate and dicarboxylate metabolism	22	3.8919	6	0.17782	1.727	1	1	0.07692
Histidine metabolism	5	0.88452	2	0.21587	1.5331	1	1	0
D-Glutamine and D-glutamate metabolism	5	0.88452	2	0.21587	1.5331	1	1	1
Arachidonic acid metabolism	8	1.4152	2	0.42756	0.84967	1	1	0
Mucin type O-glycan biosynthesis	8	1.4152	2	0.42756	0.84967	1	1	0.69231
alpha-Linolenic acid metabolism	3	0.53071	1	0.44281	0.81462	1	1	0
Phenylalanine metabolism	3	0.53071	1	0.44281	0.81462	1	1	1
Ascorbate and aldarate metabolism	4	0.70762	1	0.54174	0.61297	1	1	0
Phenylalanine, tyrosine and tryptophan biosynthesis	4	0.70762	1	0.54174	0.61297	1	1	0
Sphingolipid metabolism	18	3.1843	3	0.64369	0.44054	1	1	0.1125
Glycosylphosphatidylinositol (GPI)-anchor biosynthesis	12	2.1229	2	0.65587	0.42179	1	1	0.02688
Taurine and hypotaurine metabolism	6	1.0614	1	0.69028	0.37066	1	1	0
Amino sugar and nucleotide sugar metabolism	26	4.5995	4	0.70372	0.35137	1	1	0.03341
Porphyrin and chlorophyll metabolism	20	3.5381	3	0.71659	0.33325	1	1	0.03989
Citrate cycle (TCA cycle)	20	3.5381	3	0.71659	0.33325	1	1	0.0945
Arginine and proline metabolism	20	3.5381	3	0.71659	0.33325	1	1	0.21241
Folate biosynthesis	27	4.7764	4	0.733	0.31061	1	1	0.25933
Thiamine metabolism	7	1.2383	1	0.74548	0.29373	1	1	0
Biotin metabolism	8	1.4152	1	0.79089	0.23459	1	1	0
Pentose and glucuronate interconversions	9	1.5921	1	0.82825	0.18844	1	1	0
Fatty acid degradation	10	1.769	1	0.85897	0.15202	1	1	0
Pyruvate metabolism	19	3.3612	2	0.87717	0.13106	1	1	0.18576
Lysine degradation	12	2.1229	1	0.90499	0.099828	1	1	0
Pantothenate and CoA biosynthesis	12	2.1229	1	0.90499	0.099828	1	1	0
Glycerolipid metabolism	12	2.1229	1	0.90499	0.099828	1	1	0.13178
Pyrimidine metabolism	30	5.3071	3	0.92376	0.0793	1	1	0.2071
Tyrosine metabolism	14	2.4767	1	0.93606	0.066071	1	1	0
Propanoate metabolism	14	2.4767	1	0.93606	0.066071	1	1	0
Purine metabolism	47	8.3145	5	0.94138	0.060405	1	1	0.06679
Glycolysis / Gluconeogenesis	26	4.5995	2	0.96052	0.040279	1	1	0.20299
Biosynthesis of unsaturated fatty acids	18	3.1843	1	0.97114	0.029283	1	1	0
Phosphatidylinositol signaling system	28	4.9533	2	0.97183	0.02857	1	1	0.10745
Fatty acid elongation	21	3.715	1	0.98415	0.015973	1	1	0.05556
Inositol phosphate metabolism	25	4.4226	1	0.9929	0.0071223	1	1	0.07054
Fatty acid biosynthesis	42	7.43	1	0.99978	0.000222	1	1	0

## Sheet: GA1-6h default node_pathway_res
Supplementary S4c Table - MSEA results. Enriched pathways of neighbor-extended network upon GA 1 μΜ 6 h. Green: p-value < 0.05; Yellow: impact > 0.3
	Total	Expected	Hits	Raw p	-log(p)	Holm adjust	FDR	Impact
Aminoacyl-tRNA biosynthesis	46	7.6559	24	8.4279e-09	18.592	5.731e-07	5.731e-07	0.25
Glycine, serine and threonine metabolism	19	3.1622	10	0.00027865	8.1855	0.01867	0.0094742	0.75676
Phenylalanine, tyrosine and tryptophan biosynthesis	4	0.66573	4	0.00073536	7.2152	0.048534	0.016668	0
Nicotinate and nicotinamide metabolism	9	1.4979	5	0.0084628	4.7721	0.55008	0.11983	0.79311
Purine metabolism	49	8.1552	15	0.0088113	4.7317	0.56392	0.11983	0.64194
Phenylalanine metabolism	4	0.66573	3	0.015848	4.1447	0.99844	0.17961	1
Tyrosine metabolism	15	2.4965	6	0.025828	3.6563	1	0.23704	0.8372
D-Glutamine and D-glutamate metabolism	5	0.83217	3	0.034819	3.3576	1	0.23704	1
Nitrogen metabolism	5	0.83217	3	0.034819	3.3576	1	0.23704	1
Starch and sucrose metabolism	12	1.9972	5	0.034859	3.3565	1	0.23704	0.65266
Alanine, aspartate and glutamate metabolism	17	2.8294	6	0.047984	3.0369	1	0.29663	0.52942
Glycerophospholipid metabolism	31	5.1594	9	0.056483	2.8738	1	0.32007	0.53069
Amino sugar and nucleotide sugar metabolism	27	4.4937	8	0.063533	2.7562	1	0.33232	0.48571
Glycolysis or Gluconeogenesis	25	4.1608	7	0.10474	2.2563	1	0.50873	0.31154
Cysteine and methionine metabolism	21	3.4951	6	0.11955	2.124	1	0.54196	0.79999
Histidine metabolism	4	0.66573	2	0.13113	2.0315	1	0.54592	0.5
Glyoxylate and dicarboxylate metabolism	17	2.8294	5	0.13648	1.9916	1	0.54592	0.33333
Glutathione metabolism	19	3.1622	5	0.19558	1.6318	1	0.73887	0.2534
Cyanoamino acid metabolism	6	0.9986	2	0.26238	1.338	1	0.92384	0
Pentose and glucuronate interconversions	11	1.8308	3	0.27172	1.303	1	0.92384	0
Ubiquinone and other terpenoid-quinone biosynthesis	2	0.33287	1	0.30536	1.1863	1	0.9561	0
Folate biosynthesis	17	2.8294	4	0.30933	1.1734	1	0.9561	0.04054
One carbon pool by folate	7	1.165	2	0.32954	1.11	1	0.9743	0.5451
alpha-Linolenic acid metabolism	3	0.4993	1	0.4213	0.86442	1	1	0
Ascorbate and aldarate metabolism	4	0.66573	1	0.51802	0.65774	1	1	0
Arginine and proline metabolism	23	3.828	4	0.55007	0.59772	1	1	0.26191
Sphingolipid metabolism	17	2.8294	3	0.55753	0.58425	1	1	0.18919
Fatty acid degradation	5	0.83217	1	0.59869	0.51302	1	1	0
Glycosylphosphatidylinositol(GPI)-anchor biosynthesis	12	1.9972	2	0.61992	0.47816	1	1	0.06897
Pentose phosphate pathway	19	3.1622	3	0.63773	0.44984	1	1	0.20768
Taurine and hypotaurine metabolism	6	0.9986	1	0.66595	0.40654	1	1	0
Thiamine metabolism	6	0.9986	1	0.66595	0.40654	1	1	0
Citrate cycle (TCA cycle)	20	3.3287	3	0.67388	0.3947	1	1	0.10575
Arachidonic acid metabolism	14	2.3301	2	0.70604	0.34809	1	1	0
Butanoate metabolism	8	1.3315	1	0.76874	0.263	1	1	0
Fructose and mannose metabolism	16	2.6629	2	0.7754	0.25437	1	1	0.20307
Porphyrin and chlorophyll metabolism	17	2.8294	2	0.80445	0.21759	1	1	0
Pyrimidine metabolism	32	5.3259	4	0.80952	0.21131	1	1	0.21106
Pyruvate metabolism	18	2.9958	2	0.83014	0.18616	1	1	0.19504
Galactose metabolism	27	4.4937	3	0.85556	0.156	1	1	0.3125
Glycerolipid metabolism	11	1.8308	1	0.86708	0.14263	1	1	0.36667
Pantothenate and CoA biosynthesis	12	1.9972	1	0.88955	0.11704	1	1	0
Fatty acid elongation	19	3.1622	1	0.97003	0.030431	1	1	0.05556
Fatty acid biosynthesis	21	3.4951	1	0.97941	0.020808	1	1	0
Inositol phosphate metabolism	25	4.1608	1	0.99031	0.009734	1	1	0.07413

## Sheet: GA1-24h_revised default node_
Supplementary S4d Table - MSEA results. Enriched pathways of neighbor-extended network upon GA 1 μΜ 24 h. Green: p-value < 0.05; Yellow: impact > 0.3
	Total	Expected	Hits	Raw p	-log(p)	Holm adjust	FDR	Impact
Aminoacyl-tRNA biosynthesis	48	11.086	32	3.4052e-11	24.103	2.5539e-09	2.5539e-09	0.47223
Glycine, serine and threonine metabolism	21	4.8501	17	2.0549e-08	17.7	1.5206e-06	7.7058e-07	0.97917
Alanine, aspartate and glutamate metabolism	19	4.3882	11	0.00098965	6.9182	0.072244	0.024741	0.75
Phenylalanine, tyrosine and tryptophan biosynthesis	4	0.92383	4	0.0027758	5.8868	0.19986	0.052047	0
Nicotinate and nicotinamide metabolism	9	2.0786	6	0.0063135	5.0651	0.44826	0.094702	0.76
Glycerophospholipid metabolism	30	6.9287	13	0.0098649	4.6188	0.69054	0.11408	0.57434
Nitrogen metabolism	5	1.1548	4	0.011357	4.4779	0.78363	0.11408	0
Phenylalanine metabolism	3	0.69287	3	0.012169	4.4089	0.82747	0.11408	1
Arginine biosynthesis	8	1.8477	5	0.018945	3.9662	1	0.15788	0.75
Glutathione metabolism	20	4.6192	9	0.023751	3.7401	1	0.17813	0.74135
Cysteine and methionine metabolism	24	5.543	9	0.077743	2.5544	1	0.48365	0.86022
Tyrosine metabolism	14	3.2334	6	0.079318	2.5343	1	0.48365	0.73913
D-Glutamine and D-glutamate metabolism	5	1.1548	3	0.083832	2.4789	1	0.48365	1
Purine metabolism	47	10.855	15	0.0995	2.3076	1	0.53304	0.84216
Taurine and hypotaurine metabolism	6	1.3857	3	0.13973	1.968	1	0.69867	0
Ascorbate and aldarate metabolism	4	0.92383	2	0.22972	1.4709	1	1	0
Arginine and proline metabolism	20	4.6192	6	0.30575	1.185	1	1	0.59803
Histidine metabolism	5	1.1548	2	0.32698	1.1179	1	1	0
Starch and sucrose metabolism	13	3.0025	4	0.35163	1.0452	1	1	0.6953
Pyrimidine metabolism	30	6.9287	8	0.38733	0.94847	1	1	0.3639
Amino sugar and nucleotide sugar metabolism	26	6.0049	7	0.39299	0.93397	1	1	0.17422
One carbon pool by folate	7	1.6167	2	0.50708	0.67909	1	1	0.5451
alpha-Linolenic acid metabolism	3	0.69287	1	0.54567	0.60573	1	1	0
Arachidonic acid metabolism	8	1.8477	2	0.58472	0.53662	1	1	0
Mucin type O-glycan biosynthesis	8	1.8477	2	0.58472	0.53662	1	1	0.69231
Glyoxylate and dicarboxylate metabolism	22	5.0811	5	0.60078	0.50953	1	1	0.07692
Pentose and glucuronate interconversions	9	2.0786	2	0.65298	0.42621	1	1	1
Citrate cycle (TCA cycle)	20	4.6192	4	0.715	0.33548	1	1	0.15306
Lysine degradation	12	2.7715	2	0.80508	0.21682	1	1	0
Glycosylphosphatidylinositol (GPI)-anchor biosynthesis	12	2.7715	2	0.80508	0.21682	1	1	0.02688
Sphingolipid metabolism	18	4.1572	3	0.82415	0.1934	1	1	0.1125
Butanoate metabolism	7	1.6167	1	0.84214	0.17181	1	1	0
Thiamine metabolism	7	1.6167	1	0.84214	0.17181	1	1	0
Porphyrin and chlorophyll metabolism	20	4.6192	3	0.87669	0.1316	1	1	0.03989
Folate biosynthesis	27	6.2359	4	0.90387	0.10106	1	1	0.15604
Fatty acid degradation	10	2.3096	1	0.92884	0.073817	1	1	0
Pyruvate metabolism	19	4.3882	2	0.9561	0.04489	1	1	0.18576
Pantothenate and CoA biosynthesis	12	2.7715	1	0.95825	0.042652	1	1	0
Glycerolipid metabolism	12	2.7715	1	0.95825	0.042652	1	1	0.13178
Propanoate metabolism	14	3.2334	1	0.97554	0.024768	1	1	0
Galactose metabolism	26	6.0049	2	0.99125	0.0087875	1	1	0.04644
Glycolysis / Gluconeogenesis	26	6.0049	2	0.99125	0.0087875	1	1	0.20299
Biosynthesis of unsaturated fatty acids	18	4.1572	1	0.99164	0.0083945	1	1	0
Pentose phosphate pathway	19	4.3882	1	0.99361	0.0064055	1	1	0
Phosphatidylinositol signaling system	28	6.4668	2	0.99457	0.0054487	1	1	0.10745
Fatty acid elongation	21	4.8501	1	0.99628	0.0037277	1	1	0.05556
Inositol phosphate metabolism	25	5.774	1	0.99874	0.0012584	1	1	0.07054
Fatty acid biosynthesis	42	9.7002	1	0.99999	1.1649e-05	1	1	0
